# Supplementary material for: Diphenyl (2-chloro­benzyl­amido)­phosphate
Source: Acta Crystallogr Sect E Struct Rep Online. 2010 Dec 4;67(Pt 1):o5. doi: 10.1107/S160053681004955X (PMC3050213; doi:10.1107/S160053681004955X)
Supplement: Supplementary file 1 [file e-67-000o5-sup1.cif]

##############################################################################
###                                                                        ###
###        Electronic paper (Acta Crystallographica Section E)             ###
###                                                                        ###
##############################################################################
#                                                                            #
# This CIF contains the data in a paper accepted for publication in Acta     #
# Crystallographica Section E. It conforms to the requirements of Notes      #
# for Authors for Section E, and has been peer reviewed under the auspices   #
# of the IUCr Commission on Journals.                                        #
#                                                                            #
# Full details of the Crystallographic Information File format               #
# are given in the paper "The Crystallographic Information File (CIF):       #
# a New Standard Archive File for Crystallography" by S. R. Hall, F. H.      #
# Allen and I. D. Brown [Acta Cryst. (1991), A47, 655-685].                  #
#                                                                            #
# The current version of the core CIF dictionary is obtainable from          #
# ftp://ftp.iucr.org/pub/cif_core.dic. The current version number is 2.4.    #
#                                                                            #
# Software is freely available for graphical display of the structure(s) in  #
# this CIF.  For information consult the CIF home page http://www.iucr.org/  #
# cif/home.html                                                              #
#                                                                            #
# This file may be used for bona fide research purposes within the           #
# scientific community so long as proper attribution is given to the journal # 
# article from which it was obtained.                                        #
#                                                                            #
##############################################################################
                                             
data_I
_audit_creation_method     SHELXL-97
_chemical_name_systematic
;
Diphenyl (2-chlorobenzylamido)phosphate
;
_chemical_name_common     ?
_chemical_formula_moiety     'C19 H17 Cl N O3 P'
_chemical_formula_sum     'C19 H17 Cl N O3 P'
_chemical_formula_iupac     'C19 H17 Cl N O3 P'
_chemical_formula_weight     373.76
_chemical_melting_point     ?
_symmetry_cell_setting     triclinic
_symmetry_space_group_name_H-M     'P -1'
_symmetry_space_group_name_Hall     ' -P 1 '
loop_
    _symmetry_equiv_pos_as_xyz
    'x, y, z'
    '-x, -y, -z'
_cell_length_a     8.6178(5)
_cell_length_b     9.5901(6)
_cell_length_c     12.1543(7)
_cell_angle_alpha     107.6090(10)
_cell_angle_beta     93.8820(10)
_cell_angle_gamma     110.0360(10)
_cell_volume     882.86(9)
_cell_formula_units_Z     2
_cell_measurement_reflns_used     9988
_cell_measurement_theta_min     2.41
_cell_measurement_theta_max     27.97
_cell_measurement_temperature     100(2)
_exptl_crystal_description     Block
_exptl_crystal_colour     colourless
_exptl_crystal_size_max     0.40
_exptl_crystal_size_mid     0.35
_exptl_crystal_size_min     0.25
_exptl_crystal_density_diffrn     1.406
_exptl_crystal_density_meas     ?
_exptl_crystal_density_method     'not measured'
_exptl_crystal_F_000     388
_exptl_absorpt_coefficient_mu     0.325
_exptl_absorpt_correction_type     multi-scan
_exptl_absorpt_process_details     '(SADABS; Bruker, 2009)'
_exptl_absorpt_correction_T_min     0.8810
_exptl_absorpt_correction_T_max     0.9232
_exptl_special_details
;
;
_diffrn_ambient_temperature     100(2)
_diffrn_radiation_type     MoK\a
_diffrn_radiation_wavelength     0.71073
_diffrn_radiation_source     'fine-focus sealed tube'
_diffrn_radiation_monochromator     graphite
_diffrn_measurement_device_type     'Bruker APEXII CCD'
_diffrn_measurement_method     '\f and \w'
_diffrn_detector_area_resol_mean     ?
_diffrn_reflns_number     13560
_diffrn_reflns_av_R_equivalents     0.0262
_diffrn_reflns_av_sigmaI/netI     0.0240
_diffrn_reflns_theta_min     2.41
_diffrn_reflns_theta_max     27.97
_diffrn_reflns_theta_full     25.00
_diffrn_measured_fraction_theta_max     0.937
_diffrn_measured_fraction_theta_full     0.986
_diffrn_reflns_limit_h_min     -11
_diffrn_reflns_limit_h_max     10
_diffrn_reflns_limit_k_min     -11
_diffrn_reflns_limit_k_max     12
_diffrn_reflns_limit_l_min     -15
_diffrn_reflns_limit_l_max     11
_diffrn_standards_number     0
_diffrn_standards_interval_count     ?
_diffrn_standards_interval_time     ?
_diffrn_standards_decay_%     ?
_refine_special_details
;
Refinement of <i>F</i>^2^ against ALL reflections. The weighted <i>R</i>-factor
<i>wR</i> and goodness of fit <i>S</i> are based on <i>F</i>^2^, conventional
<i>R</i>-factors <i>R</i> are based on <i>F</i>, with <i>F</i> set to zero for
negative <i>F</i>^2^. The threshold expression of <i>F</i>^2^ >
\s(<i>F</i>^2^) is used only for calculating <i>R</i>-factors(gt) <i>etc</i>.
and is not relevant to the choice of reflections for refinement.
<i>R</i>-factors based on <i>F</i>^2^ are statistically about twice as large
as those based on <i>F</i>, and <i>R</i>- factors based on ALL data will be
even larger.
;
_reflns_number_total     3982
_reflns_number_gt     3681
_reflns_threshold_expression     I>2\s(I)
_refine_ls_structure_factor_coef     Fsqd
_refine_ls_matrix_type     full
_refine_ls_R_factor_all     0.0356
_refine_ls_R_factor_gt     0.0329
_refine_ls_wR_factor_gt     0.0826
_refine_ls_wR_factor_ref     0.0855
_refine_ls_goodness_of_fit_ref     1.019
_refine_ls_restrained_S_all     1.019
_refine_ls_number_reflns     3982
_refine_ls_number_parameters     230
_refine_ls_number_restraints     0
_refine_ls_hydrogen_treatment     mixed
_refine_ls_weighting_scheme     calc
_refine_ls_weighting_details
         'calc w=1/[\s^2^(Fo^2^)+(0.0396P)^2^+0.4993P] where P=(Fo^2^+2Fc^2^)/3'
_atom_sites_solution_hydrogens     geom
_atom_sites_solution_primary     direct
_atom_sites_solution_secondary     difmap
_refine_ls_shift/su_max     0.004
_refine_ls_shift/su_mean     0.001
_refine_diff_density_max     0.283
_refine_diff_density_min     -0.438
_refine_ls_extinction_method     none
_refine_ls_extinction_coef     ?
loop_
    _atom_type_symbol
    _atom_type_description
    _atom_type_scat_dispersion_real
    _atom_type_scat_dispersion_imag
    _atom_type_scat_source
    'C' 'C' 0.0033 0.0016
                         'International Tables Vol C Tables 4.2.6.8 and 6.1.1.4'
    'H' 'H' 0.0000 0.0000
                         'International Tables Vol C Tables 4.2.6.8 and 6.1.1.4'
    'N' 'N' 0.0061 0.0033
                         'International Tables Vol C Tables 4.2.6.8 and 6.1.1.4'
    'O' 'O' 0.0106 0.0060
                         'International Tables Vol C Tables 4.2.6.8 and 6.1.1.4'
    'P' 'P' 0.1023 0.0942
                         'International Tables Vol C Tables 4.2.6.8 and 6.1.1.4'
    'Cl' 'Cl' 0.1484 0.1585
                         'International Tables Vol C Tables 4.2.6.8 and 6.1.1.4'
_computing_data_collection     'APEX2 (Bruker, 2009)'
_computing_cell_refinement     'SAINT (Bruker, 2009)'
_computing_data_reduction     'SAINT (Bruker, 2009)'
_computing_structure_solution     'SHELXS97 (Sheldrick, 2008)'
_computing_structure_refinement     'SHELXL97 (Sheldrick, 2008)'
_computing_molecular_graphics     'SHELXTL (Sheldrick, 2008)'
_computing_publication_material     'SHELXTL (Sheldrick, 2008)'
loop_
    _atom_site_type_symbol
    _atom_site_label
    _atom_site_fract_x
    _atom_site_fract_y
    _atom_site_fract_z
    _atom_site_U_iso_or_equiv
    _atom_site_adp_type
    _atom_site_calc_flag
    _atom_site_refinement_flags
    _atom_site_occupancy
    _atom_site_disorder_assembly
    _atom_site_disorder_group
    Cl Cl1 1.12274(4) 0.65811(4) 0.77058(3) 0.02847(10) Uani d . 1 . .
    P P1 0.49017(4) 0.15695(4) 0.67814(3) 0.01573(9) Uani d . 1 . .
    O O1 0.35884(12) 0.01133(11) 0.59500(8) 0.0201(2) Uani d . 1 . .
    O O2 0.44078(12) 0.30686(11) 0.72227(8) 0.01837(19) Uani d . 1 . .
    O O3 0.53917(12) 0.14595(11) 0.80359(8) 0.0184(2) Uani d . 1 . .
    N N1 0.65627(15) 0.21809(13) 0.62570(10) 0.0194(2) Uani d . 1 . .
    C C1 0.97088(17) 0.61883(16) 0.65109(11) 0.0190(3) Uani d . 1 . .
    C C2 1.00000(19) 0.72582(16) 0.59229(13) 0.0244(3) Uani d . 1 . .
    H H2A 1.1015 0.8170 0.6159 0.029 Uiso calc R 1 . .
    C C3 0.8788(2) 0.69789(18) 0.49836(13) 0.0276(3) Uani d . 1 . .
    H H3A 0.8965 0.7708 0.4577 0.033 Uiso calc R 1 . .
    C C4 0.7317(2) 0.56346(18) 0.46398(13) 0.0262(3) Uani d . 1 . .
    H H4A 0.6485 0.5443 0.3999 0.031 Uiso calc R 1 . .
    C C5 0.70658(17) 0.45701(16) 0.52345(12) 0.0207(3) Uani d . 1 . .
    H H5A 0.6058 0.3650 0.4989 0.025 Uiso calc R 1 . .
    C C6 0.82539(16) 0.48181(15) 0.61804(11) 0.0167(2) Uani d . 1 . .
    C C7 0.80201(17) 0.36547(15) 0.68278(11) 0.0188(3) Uani d . 1 . .
    H H7A 0.9043 0.3410 0.6882 0.023 Uiso calc R 1 . .
    H H7B 0.7890 0.4157 0.7639 0.023 Uiso calc R 1 . .
    C C8 0.32185(16) 0.31673(15) 0.79467(11) 0.0170(3) Uani d . 1 . .
    C C9 0.35893(18) 0.46128(16) 0.88220(12) 0.0206(3) Uani d . 1 . .
    H H9A 0.4608 0.5481 0.8920 0.025 Uiso calc R 1 . .
    C C10 0.24451(19) 0.47717(17) 0.95549(12) 0.0232(3) Uani d . 1 . .
    H H10A 0.2686 0.5755 1.0163 0.028 Uiso calc R 1 . .
    C C11 0.09537(19) 0.35066(17) 0.94059(13) 0.0235(3) Uani d . 1 . .
    H H11A 0.0181 0.3619 0.9915 0.028 Uiso calc R 1 . .
    C C12 0.05959(18) 0.20772(17) 0.85097(13) 0.0241(3) Uani d . 1 . .
    H H12A -0.0430 0.1213 0.8402 0.029 Uiso calc R 1 . .
    C C13 0.17259(18) 0.18976(16) 0.77676(12) 0.0215(3) Uani d . 1 . .
    H H13A 0.1478 0.0921 0.7149 0.026 Uiso calc R 1 . .
    C C14 0.60296(16) 0.03684(15) 0.82152(12) 0.0177(3) Uani d . 1 . .
    C C15 0.60994(18) -0.08832(16) 0.73025(13) 0.0233(3) Uani d . 1 . .
    H H15A 0.5699 -0.1047 0.6508 0.028 Uiso calc R 1 . .
    C C16 0.67701(19) -0.18925(17) 0.75786(14) 0.0277(3) Uani d . 1 . .
    H H16A 0.6826 -0.2756 0.6965 0.033 Uiso calc R 1 . .
    C C17 0.7356(2) -0.16551(18) 0.87353(15) 0.0287(3) Uani d . 1 . .
    H H17A 0.7817 -0.2348 0.8913 0.034 Uiso calc R 1 . .
    C C18 0.7269(2) -0.03992(19) 0.96360(14) 0.0278(3) Uani d . 1 . .
    H H18A 0.7667 -0.0235 1.0431 0.033 Uiso calc R 1 . .
    C C19 0.65988(18) 0.06176(16) 0.93767(12) 0.0214(3) Uani d . 1 . .
    H H19A 0.6533 0.1475 0.9991 0.026 Uiso calc R 1 . .
    H H1N 0.661(2) 0.160(2) 0.5644(18) 0.031(5) Uiso d . 1 . .
loop_
    _atom_site_aniso_label
    _atom_site_aniso_U_11
    _atom_site_aniso_U_22
    _atom_site_aniso_U_33
    _atom_site_aniso_U_12
    _atom_site_aniso_U_13
    _atom_site_aniso_U_23
    Cl1 0.02121(18) 0.0312(2) 0.02217(17) 0.00205(14) -0.00251(13) 0.00503(14)
    P1 0.01745(17) 0.01436(16) 0.01548(16) 0.00594(13) 0.00454(12) 0.00518(12)
    O1 0.0195(5) 0.0182(5) 0.0192(4) 0.0047(4) 0.0049(4) 0.0043(4)
    O2 0.0209(5) 0.0169(4) 0.0210(4) 0.0091(4) 0.0081(4) 0.0086(4)
    O3 0.0242(5) 0.0170(4) 0.0164(4) 0.0107(4) 0.0044(4) 0.0056(3)
    N1 0.0207(6) 0.0157(5) 0.0184(5) 0.0048(4) 0.0074(5) 0.0029(4)
    C1 0.0186(6) 0.0199(6) 0.0170(6) 0.0080(5) 0.0041(5) 0.0036(5)
    C2 0.0262(7) 0.0184(6) 0.0290(7) 0.0072(6) 0.0116(6) 0.0088(5)
    C3 0.0369(8) 0.0268(7) 0.0302(7) 0.0179(7) 0.0142(7) 0.0170(6)
    C4 0.0302(8) 0.0322(8) 0.0235(7) 0.0178(6) 0.0053(6) 0.0128(6)
    C5 0.0198(6) 0.0218(6) 0.0201(6) 0.0088(5) 0.0032(5) 0.0059(5)
    C6 0.0181(6) 0.0166(6) 0.0166(6) 0.0086(5) 0.0054(5) 0.0049(5)
    C7 0.0178(6) 0.0189(6) 0.0188(6) 0.0054(5) 0.0025(5) 0.0072(5)
    C8 0.0190(6) 0.0198(6) 0.0173(6) 0.0109(5) 0.0048(5) 0.0091(5)
    C9 0.0211(7) 0.0179(6) 0.0223(6) 0.0072(5) 0.0035(5) 0.0068(5)
    C10 0.0289(7) 0.0217(7) 0.0209(6) 0.0132(6) 0.0057(6) 0.0056(5)
    C11 0.0259(7) 0.0295(7) 0.0249(7) 0.0171(6) 0.0107(6) 0.0140(6)
    C12 0.0199(7) 0.0238(7) 0.0315(7) 0.0085(5) 0.0084(6) 0.0125(6)
    C13 0.0217(7) 0.0185(6) 0.0238(7) 0.0085(5) 0.0050(5) 0.0056(5)
    C14 0.0161(6) 0.0162(6) 0.0225(6) 0.0057(5) 0.0050(5) 0.0092(5)
    C15 0.0257(7) 0.0201(6) 0.0231(7) 0.0103(6) 0.0016(5) 0.0049(5)
    C16 0.0281(8) 0.0198(7) 0.0352(8) 0.0120(6) 0.0052(6) 0.0066(6)
    C17 0.0272(8) 0.0265(7) 0.0410(9) 0.0138(6) 0.0075(7) 0.0193(7)
    C18 0.0297(8) 0.0339(8) 0.0279(7) 0.0142(6) 0.0068(6) 0.0190(6)
    C19 0.0230(7) 0.0229(7) 0.0214(6) 0.0094(5) 0.0080(5) 0.0102(5)
_geom_special_details
;
All e.s.d.'s (except the e.s.d. in the dihedral angle between two l.s. planes)
are estimated using the full covariance matrix. The cell e.s.d.'s are taken
into account individually in the estimation of e.s.d.'s in distances, angles
and torsion angles; correlations between e.s.d.'s in cell parameters are only
used when they are defined by crystal symmetry. An approximate (isotropic)
treatment of cell e.s.d.'s is used for estimating e.s.d.'s involving l.s.
planes.
;
loop_
    _geom_bond_atom_site_label_1
    _geom_bond_atom_site_label_2
    _geom_bond_site_symmetry_2
    _geom_bond_distance
    _geom_bond_publ_flag
    Cl1 C1 . 1.7429(14) ?
    P1 O1 . 1.4699(10) ?
    P1 O2 . 1.5872(9) ?
    P1 O3 . 1.5984(9) ?
    P1 N1 . 1.6042(12) ?
    O2 C8 . 1.4043(15) ?
    O3 C14 . 1.4002(15) ?
    N1 C7 . 1.4591(17) ?
    N1 H1N . 0.80(2) ?
    C1 C2 . 1.3850(19) ?
    C1 C6 . 1.3942(18) ?
    C2 C3 . 1.389(2) ?
    C2 H2A . 0.9500 ?
    C3 C4 . 1.388(2) ?
    C3 H3A . 0.9500 ?
    C4 C5 . 1.388(2) ?
    C4 H4A . 0.9500 ?
    C5 C6 . 1.3910(18) ?
    C5 H5A . 0.9500 ?
    C6 C7 . 1.5175(17) ?
    C7 H7A . 0.9900 ?
    C7 H7B . 0.9900 ?
    C8 C9 . 1.3834(18) ?
    C8 C13 . 1.3831(19) ?
    C9 C10 . 1.389(2) ?
    C9 H9A . 0.9500 ?
    C10 C11 . 1.387(2) ?
    C10 H10A . 0.9500 ?
    C11 C12 . 1.386(2) ?
    C11 H11A . 0.9500 ?
    C12 C13 . 1.390(2) ?
    C12 H12A . 0.9500 ?
    C13 H13A . 0.9500 ?
    C14 C19 . 1.3829(19) ?
    C14 C15 . 1.3884(19) ?
    C15 C16 . 1.392(2) ?
    C15 H15A . 0.9500 ?
    C16 C17 . 1.384(2) ?
    C16 H16A . 0.9500 ?
    C17 C18 . 1.389(2) ?
    C17 H17A . 0.9500 ?
    C18 C19 . 1.389(2) ?
    C18 H18A . 0.9500 ?
    C19 H19A . 0.9500 ?
loop_
    _geom_angle_atom_site_label_1
    _geom_angle_atom_site_label_2
    _geom_angle_atom_site_label_3
    _geom_angle_site_symmetry_1
    _geom_angle_site_symmetry_3
    _geom_angle
    _geom_angle_publ_flag
    O1 P1 O2 . . 116.37(6) ?
    O1 P1 O3 . . 113.92(5) ?
    O2 P1 O3 . . 98.03(5) ?
    O1 P1 N1 . . 113.05(6) ?
    O2 P1 N1 . . 104.00(6) ?
    O3 P1 N1 . . 110.13(6) ?
    C8 O2 P1 . . 123.42(8) ?
    C14 O3 P1 . . 124.66(8) ?
    C7 N1 P1 . . 125.99(9) ?
    C7 N1 H1N . . 117.4(14) ?
    P1 N1 H1N . . 116.5(14) ?
    C2 C1 C6 . . 122.43(13) ?
    C2 C1 Cl1 . . 118.35(11) ?
    C6 C1 Cl1 . . 119.22(10) ?
    C1 C2 C3 . . 119.07(13) ?
    C1 C2 H2A . . 120.5 ?
    C3 C2 H2A . . 120.5 ?
    C4 C3 C2 . . 119.95(13) ?
    C4 C3 H3A . . 120.0 ?
    C2 C3 H3A . . 120.0 ?
    C3 C4 C5 . . 119.83(14) ?
    C3 C4 H4A . . 120.1 ?
    C5 C4 H4A . . 120.1 ?
    C4 C5 C6 . . 121.60(13) ?
    C4 C5 H5A . . 119.2 ?
    C6 C5 H5A . . 119.2 ?
    C5 C6 C1 . . 117.10(12) ?
    C5 C6 C7 . . 122.47(12) ?
    C1 C6 C7 . . 120.42(12) ?
    N1 C7 C6 . . 113.03(11) ?
    N1 C7 H7A . . 109.0 ?
    C6 C7 H7A . . 109.0 ?
    N1 C7 H7B . . 109.0 ?
    C6 C7 H7B . . 109.0 ?
    H7A C7 H7B . . 107.8 ?
    C9 C8 C13 . . 121.71(13) ?
    C9 C8 O2 . . 116.66(12) ?
    C13 C8 O2 . . 121.59(12) ?
    C8 C9 C10 . . 118.77(13) ?
    C8 C9 H9A . . 120.6 ?
    C10 C9 H9A . . 120.6 ?
    C11 C10 C9 . . 120.55(13) ?
    C11 C10 H10A . . 119.7 ?
    C9 C10 H10A . . 119.7 ?
    C12 C11 C10 . . 119.65(13) ?
    C12 C11 H11A . . 120.2 ?
    C10 C11 H11A . . 120.2 ?
    C11 C12 C13 . . 120.56(14) ?
    C11 C12 H12A . . 119.7 ?
    C13 C12 H12A . . 119.7 ?
    C8 C13 C12 . . 118.73(13) ?
    C8 C13 H13A . . 120.6 ?
    C12 C13 H13A . . 120.6 ?
    C19 C14 C15 . . 121.49(12) ?
    C19 C14 O3 . . 115.36(11) ?
    C15 C14 O3 . . 123.15(12) ?
    C14 C15 C16 . . 118.46(13) ?
    C14 C15 H15A . . 120.8 ?
    C16 C15 H15A . . 120.8 ?
    C17 C16 C15 . . 120.86(14) ?
    C17 C16 H16A . . 119.6 ?
    C15 C16 H16A . . 119.6 ?
    C16 C17 C18 . . 119.76(13) ?
    C16 C17 H17A . . 120.1 ?
    C18 C17 H17A . . 120.1 ?
    C19 C18 C17 . . 120.15(14) ?
    C19 C18 H18A . . 119.9 ?
    C17 C18 H18A . . 119.9 ?
    C14 C19 C18 . . 119.28(13) ?
    C14 C19 H19A . . 120.4 ?
    C18 C19 H19A . . 120.4 ?
loop_
    _geom_torsion_atom_site_label_1
    _geom_torsion_atom_site_label_2
    _geom_torsion_atom_site_label_3
    _geom_torsion_atom_site_label_4
    _geom_torsion_site_symmetry_1
    _geom_torsion_site_symmetry_2
    _geom_torsion_site_symmetry_3
    _geom_torsion_site_symmetry_4
    _geom_torsion
    _geom_torsion_publ_flag
    O1 P1 O2 C8 . . . . 67.62(11) ?
    O3 P1 O2 C8 . . . . -54.18(10) ?
    N1 P1 O2 C8 . . . . -167.34(10) ?
    O1 P1 O3 C14 . . . . 59.85(11) ?
    O2 P1 O3 C14 . . . . -176.56(10) ?
    N1 P1 O3 C14 . . . . -68.38(11) ?
    O1 P1 N1 C7 . . . . 174.57(10) ?
    O2 P1 N1 C7 . . . . 47.45(12) ?
    O3 P1 N1 C7 . . . . -56.72(12) ?
    C6 C1 C2 C3 . . . . 1.3(2) ?
    Cl1 C1 C2 C3 . . . . -178.73(11) ?
    C1 C2 C3 C4 . . . . -0.6(2) ?
    C2 C3 C4 C5 . . . . -0.2(2) ?
    C3 C4 C5 C6 . . . . 0.4(2) ?
    C4 C5 C6 C1 . . . . 0.29(19) ?
    C4 C5 C6 C7 . . . . -178.79(12) ?
    C2 C1 C6 C5 . . . . -1.16(19) ?
    Cl1 C1 C6 C5 . . . . 178.91(10) ?
    C2 C1 C6 C7 . . . . 177.94(12) ?
    Cl1 C1 C6 C7 . . . . -1.99(17) ?
    P1 N1 C7 C6 . . . . -113.96(12) ?
    C5 C6 C7 N1 . . . . 8.01(18) ?
    C1 C6 C7 N1 . . . . -171.04(11) ?
    P1 O2 C8 C9 . . . . 140.36(10) ?
    P1 O2 C8 C13 . . . . -41.74(16) ?
    C13 C8 C9 C10 . . . . 1.6(2) ?
    O2 C8 C9 C10 . . . . 179.53(11) ?
    C8 C9 C10 C11 . . . . -0.4(2) ?
    C9 C10 C11 C12 . . . . -0.7(2) ?
    C10 C11 C12 C13 . . . . 0.6(2) ?
    C9 C8 C13 C12 . . . . -1.7(2) ?
    O2 C8 C13 C12 . . . . -179.47(12) ?
    C11 C12 C13 C8 . . . . 0.5(2) ?
    P1 O3 C14 C19 . . . . 171.04(10) ?
    P1 O3 C14 C15 . . . . -8.87(18) ?
    C19 C14 C15 C16 . . . . -0.4(2) ?
    O3 C14 C15 C16 . . . . 179.53(13) ?
    C14 C15 C16 C17 . . . . -0.1(2) ?
    C15 C16 C17 C18 . . . . 0.4(2) ?
    C16 C17 C18 C19 . . . . -0.2(2) ?
    C15 C14 C19 C18 . . . . 0.5(2) ?
    O3 C14 C19 C18 . . . . -179.36(12) ?
    C17 C18 C19 C14 . . . . -0.3(2) ?
loop_
    _geom_hbond_atom_site_label_D
    _geom_hbond_atom_site_label_H
    _geom_hbond_atom_site_label_A
    _geom_hbond_site_symmetry_A
    _geom_hbond_distance_DH
    _geom_hbond_distance_HA
    _geom_hbond_distance_DA
    _geom_hbond_angle_DHA
    N1 H1N O1 2_656 0.80(2) 2.08(2) 2.8703(15) 172.2(19)
data_global
_journal_date_recd_electronic     2010-11-21
_journal_date_accepted     2010-11-26
_journal_name_full     'Acta Crystallographica, Section E'
_journal_year     2011
_journal_volume     67
_journal_issue      1
_journal_page_first     o5
_journal_page_last     o5
_journal_paper_category     QO
_journal_coeditor_code     LH5173
_publ_contact_author_name     'Mehrdad Pourayoubi'
_publ_contact_author_address
;
Department of Chemistry, Ferdowsi University of Mashhad, Mashhad, 91779, Iran
;
_publ_contact_author_email     mehrdad_pourayoubi@yahoo.com
_publ_contact_author_fax     '(+98)-511-8796416'
_publ_contact_author_phone     '(+98)-511-8795457'
_publ_section_title
;
Diphenyl (2-chlorobenzylamido)phosphate
;
loop_
    _publ_author_name
    _publ_author_address
    'Pourayoubi, Mehrdad'
;
Department of Chemistry, Ferdowsi University of Mashhad, Mashhad, 91779, Iran
;
    'Zargaran, Poorya'
;
Department of Chemistry, Ferdowsi University of Mashhad, Mashhad, 91779, Iran
;
    'Rheingold, Arnold L.'
;
Department of Chemistry, University of California, San Diego, 9500 Gilman,
Drive, La Jolla, CA 92093, USA
;
    'Golen, James A.'
;
Department of Chemistry, University of California, San Diego, 9500 Gilman,
Drive, La Jolla, CA 92093, USA
;
