# Supplementary material for: Diphenyl (2-chloro­benzyl­amido)­phosphate
Source: Acta Crystallogr Sect E Struct Rep Online. 2010 Dec 4;67(Pt 1):o5. doi: 10.1107/S160053681004955X (PMC3050213; doi:10.1107/S160053681004955X)
Supplement: Supplementary file 2 [file e-67-000o5-Isup2.hkl]

# 
# h,k,l, Fc-squared, Fo-squared, sigma(Fo-squared) and status flag 
# 
data_I
_shelx_title ' atar18a_0m in P-1' 
_shelx_refln_list_code          4 
_shelx_F_calc_maximum      116.37 
_exptl_crystal_F_000       388.00 
_reflns_d_resolution_high  0.7577 
 
loop_ 
 _symmetry_equiv_pos_as_xyz 
 'x, y, z' 
 '-x, -y, -z' 
 
_cell_length_a     8.6178 
_cell_length_b     9.5901 
_cell_length_c    12.1543 
_cell_angle_alpha 107.609 
_cell_angle_beta   93.882 
_cell_angle_gamma 110.036 
 
_shelx_F_squared_multiplier     1.000 
 
loop_ 
 _refln_index_h 
 _refln_index_k 
 _refln_index_l 
 _refln_F_squared_calc 
 _refln_F_squared_meas 
 _refln_F_squared_sigma 
 _refln_observed_status 
   1   0   0     1094.44     1094.00     15.52 o 
   2   0   0       64.84       73.45      1.63 o 
   3   0   0       37.53       53.44      1.56 o 
   4   0   0      139.32      143.94      3.19 o 
   5   0   0      650.19      631.91     11.43 o 
   6   0   0      348.64      334.22      7.58 o 
   7   0   0       12.85       10.73      1.25 o 
   8   0   0      263.43      254.00      9.03 o 
   9   0   0        1.09        1.41      0.70 o 
  10   0   0        5.09        5.83      1.14 o 
 -10   1   0       53.96       63.14      7.80 o 
  -9   1   0      132.16      124.45      6.21 o 
  -8   1   0       57.15       49.72      3.33 o 
  -7   1   0       35.12       29.82      1.86 o 
  -6   1   0      102.47       95.45      3.35 o 
  -5   1   0      537.27      553.04     10.25 o 
  -4   1   0       75.76       64.38      1.91 o 
  -3   1   0      222.96      246.22      3.76 o 
  -2   1   0      323.43      307.52      4.58 o 
  -1   1   0     2277.80     2302.54     40.63 o 
   0   1   0       81.58       73.40      1.36 o 
   1   1   0     8204.43     8357.87    104.40 o 
   2   1   0     1160.83     1104.57     12.83 o 
   3   1   0      157.09      161.66      2.91 o 
   4   1   0       24.69       46.38      1.48 o 
   5   1   0      338.62      325.74      7.10 o 
   6   1   0       21.13       19.72      1.48 o 
   7   1   0      522.05      498.79     13.51 o 
   8   1   0        0.17       -0.21      0.50 o 
   9   1   0       54.69       48.38      3.67 o 
  10   1   0       51.14       60.59      5.90 o 
 -10   2   0       53.57       45.02      2.92 o 
  -9   2   0      107.75       99.76      5.46 o 
  -8   2   0       57.62       54.78      2.83 o 
  -7   2   0      124.44      123.31      4.21 o 
  -6   2   0      321.46      300.58      6.94 o 
  -5   2   0       71.00       75.65      2.03 o 
  -4   2   0      198.25      199.75      3.24 o 
  -3   2   0      137.94      131.12      2.73 o 
  -2   2   0      174.64      199.54      3.51 o 
  -1   2   0       83.98       97.59      1.45 o 
   0   2   0      283.53      256.47      3.57 o 
   1   2   0     2165.32     2179.06     20.54 o 
   2   2   0     5156.08     5424.92     54.11 o 
   3   2   0      848.40      884.99     11.21 o 
   4   2   0       33.19       40.21      1.61 o 
   5   2   0      623.67      618.34     10.16 o 
   6   2   0        0.07        0.63      0.48 o 
   7   2   0       13.99       14.86      1.54 o 
   8   2   0        0.24        0.27      0.91 o 
   9   2   0      103.48      109.05      6.05 o 
 -11   3   0        0.14        0.28      0.80 o 
 -10   3   0        1.29        1.05      1.08 o 
  -9   3   0     1063.38     1097.02     20.74 o 
  -8   3   0       37.56       41.87      2.50 o 
  -7   3   0       70.20       62.45      2.94 o 
  -6   3   0       82.00       84.39      3.21 o 
  -5   3   0      156.63      166.19      3.45 o 
  -4   3   0     1678.80     1714.45     20.13 o 
  -3   3   0       32.92       40.35      1.19 o 
  -2   3   0      126.29      124.58      2.04 o 
  -1   3   0     1457.59     1459.20     15.37 o 
   0   3   0        0.20       -0.14      0.14 o 
   1   3   0     2091.68     2067.54     18.54 o 
   2   3   0      135.96      197.46      3.27 o 
   3   3   0      306.25      324.97      5.37 o 
   4   3   0     1960.06     1969.27     26.39 o 
   5   3   0       30.43       38.11      1.77 o 
   6   3   0      377.94      356.69     10.88 o 
   7   3   0      399.87      366.21     11.72 o 
   8   3   0        9.64        6.83      1.22 o 
   9   3   0       93.79      124.83      9.28 o 
 -11   4   0       31.49       26.62      2.56 o 
 -10   4   0       56.22       56.16      3.33 o 
  -9   4   0      120.57      123.98      5.03 o 
  -8   4   0       54.28       52.77      2.88 o 
  -7   4   0       38.44       39.87      2.27 o 
  -6   4   0       40.07       45.90      2.33 o 
  -5   4   0      664.84      701.25      9.80 o 
  -4   4   0      298.03      352.30      5.43 o 
  -3   4   0     2160.72     2289.12     22.37 o 
  -2   4   0     2906.36     2975.60     26.66 o 
  -1   4   0      148.93      155.66      2.57 o 
   0   4   0      149.04      129.35      2.28 o 
   1   4   0       50.18       42.08      1.10 o 
   2   4   0       52.64       54.62      1.54 o 
   3   4   0      833.12      784.76     10.95 o 
   4   4   0       17.70       10.15      0.73 o 
   5   4   0      111.52      102.22      3.95 o 
   6   4   0        0.49        1.05      0.60 o 
   7   4   0       13.70       12.45      1.59 o 
   8   4   0       40.41       31.65      2.98 o 
 -11   5   0        0.54        1.12      1.12 o 
 -10   5   0        6.81       11.16      3.51 o 
  -9   5   0        9.42        6.36      1.25 o 
  -8   5   0        5.26        5.04      0.70 o 
  -7   5   0      984.97      996.33     15.84 o 
  -6   5   0       13.89       13.86      0.92 o 
  -5   5   0       15.49        8.54      0.52 o 
  -4   5   0        0.47        3.25      0.30 o 
  -3   5   0      303.52      308.10      3.94 o 
  -2   5   0       78.73       65.91      1.55 o 
  -1   5   0       87.58       90.51      1.95 o 
   0   5   0        6.64        7.48      0.47 o 
   1   5   0       61.75       60.74      1.97 o 
   2   5   0      328.74      324.85      5.78 o 
   3   5   0       22.66       16.29      0.98 o 
   4   5   0       69.09       56.89      2.17 o 
   5   5   0       10.06        9.48      1.14 o 
   6   5   0       64.66       79.29      4.72 o 
   7   5   0        2.05        2.06      0.78 o 
 -11   6   0        7.36        5.90      1.41 o 
 -10   6   0       20.20       24.16      2.53 o 
  -9   6   0       12.03        7.42      2.18 o 
  -8   6   0      359.34      387.67      8.53 o 
  -7   6   0       36.13       36.37      1.64 o 
  -6   6   0      130.88      129.97      2.99 o 
  -5   6   0      212.07      214.37      3.65 o 
  -4   6   0       52.40       47.64      1.36 o 
  -3   6   0     1478.33     1470.13     14.60 o 
  -2   6   0      461.26      484.78      5.98 o 
  -1   6   0      390.51      392.35      6.58 o 
   0   6   0     2190.32     2180.38     38.41 o 
   1   6   0        0.25        0.06      0.21 o 
   2   6   0        6.34        4.67      0.49 o 
   3   6   0      339.83      312.64      6.22 o 
   4   6   0       58.62       48.66      2.39 o 
   5   6   0      526.05      534.41     15.89 o 
   6   6   0       37.98       34.97      3.08 o 
 -10   7   0       11.38        9.46      1.90 o 
  -9   7   0        2.63        1.21      0.81 o 
  -8   7   0        4.23        1.92      0.48 o 
  -7   7   0       64.36       59.81      2.81 o 
  -6   7   0        5.81        8.59      0.96 o 
  -5   7   0        6.04        7.09      0.61 o 
  -4   7   0      981.86     1029.02     13.12 o 
  -3   7   0      275.91      263.60      4.88 o 
  -2   7   0       43.54       45.11      2.10 o 
  -1   7   0      277.51      275.92      7.29 o 
   0   7   0        1.15        1.06      0.33 o 
   1   7   0     1066.63     1032.53     14.61 o 
   2   7   0      546.16      532.82      9.14 o 
   3   7   0       14.53        8.81      1.57 o 
   4   7   0      305.45      295.12      8.68 o 
   5   7   0       53.52       51.94      5.90 o 
   6   7   0       10.36       12.23      1.83 o 
 -10   8   0        9.13       17.43      3.09 o 
  -9   8   0       42.43       44.21      2.94 o 
  -8   8   0       20.01       18.63      1.50 o 
  -7   8   0        7.59        7.32      0.87 o 
  -6   8   0      216.18      218.87      5.35 o 
  -5   8   0       38.96       34.33      1.99 o 
  -4   8   0       45.94       50.84      2.47 o 
  -3   8   0       83.57       90.24      3.36 o 
  -2   8   0      317.49      321.09      7.32 o 
  -1   8   0      303.68      299.55      7.01 o 
   0   8   0      126.45      121.13      4.12 o 
   1   8   0        7.23        7.33      0.86 o 
   2   8   0        9.78        9.39      1.14 o 
   3   8   0        3.64        2.21      1.27 o 
   4   8   0        8.90       11.21      1.27 o 
 -10   9   0       62.99       72.82      7.59 o 
  -9   9   0      310.40      335.88     12.87 o 
  -8   9   0      104.59      104.79      5.10 o 
  -7   9   0       25.10       21.37      2.02 o 
  -6   9   0        5.67        4.57      0.87 o 
  -5   9   0        0.11        0.33      0.45 o 
  -4   9   0      188.06      191.08      6.53 o 
  -3   9   0        0.00        0.06      0.47 o 
  -2   9   0      209.46      218.53     14.16 o 
  -1   9   0       10.97       11.85      1.12 o 
   0   9   0        6.71        6.90      1.09 o 
   1   9   0      290.01      288.00     10.43 o 
   2   9   0       34.55       36.57      3.14 o 
   3   9   0      137.61      138.82      7.11 o 
  -9  10   0       17.21       15.88      2.67 o 
  -8  10   0      178.42      190.27      9.24 o 
  -7  10   0       77.29       78.51      5.48 o 
  -6  10   0        3.74        2.17      1.41 o 
  -5  10   0      213.42      225.73      9.76 o 
  -4  10   0       96.68       94.19      5.70 o 
  -3  10   0       36.86       38.73      2.70 o 
  -2  10   0       20.56       18.73      2.48 o 
  -1  10   0       21.01       18.88      2.74 o 
   0  10   0      118.98      113.94      8.58 o 
   1  10   0       58.99       52.62      5.62 o 
   2  10   0       23.64       20.38      2.95 o 
  -7  11   0        0.26       -0.21      1.05 o 
  -6  11   0        1.82        1.95      3.16 o 
  -5  11   0        5.61        2.25      1.55 o 
  -4  11   0        5.97        8.59      1.55 o 
  -3  11   0      144.25      158.43     10.96 o 
  -2  11   0        0.95        0.21      0.80 o 
  -1  11   0      141.97      160.98      7.95 o 
   0  11   0        7.23        3.65      1.27 o 
  -4  12   0       16.54       17.99      2.25 o 
   3 -12   1       29.73       19.82      2.53 o 
   4 -12   1        7.09        3.94      1.27 o 
   5 -12   1      119.65      115.83      9.42 o 
   1 -11   1       19.30       22.67      2.67 o 
   2 -11   1       97.85       93.58      5.94 o 
   3 -11   1       92.41       87.63     11.25 o 
   4 -11   1       50.65       56.75      7.45 o 
   5 -11   1      117.56      121.44      7.15 o 
   6 -11   1       70.26       81.13      6.47 o 
   7 -11   1       77.25       85.14      5.90 o 
   8 -11   1        1.73       -0.14      1.12 o 
  -2 -10   1       30.16       26.63      2.62 o 
  -1 -10   1       44.74       37.05      3.44 o 
   0 -10   1       46.00       40.28      3.17 o 
   1 -10   1       23.08       18.66      2.13 o 
   2 -10   1       35.41       37.34      2.62 o 
   3 -10   1      386.27      365.74     12.80 o 
   4 -10   1      135.56      130.50      7.02 o 
   5 -10   1        0.56        0.64      0.84 o 
   6 -10   1       93.82      103.04      6.24 o 
   7 -10   1       42.47       35.89      3.58 o 
   8 -10   1        0.27       -0.21      0.80 o 
   9 -10   1      253.38      280.87     16.87 o 
  -3  -9   1       33.31       34.56      3.14 o 
  -2  -9   1        2.17        3.21      1.27 o 
  -1  -9   1        0.81        1.09      0.64 o 
   0  -9   1       48.32       41.05      2.69 o 
   1  -9   1     1518.65     1536.71     27.12 o 
   2  -9   1      469.43      470.06     11.36 o 
   3  -9   1       67.39       57.19      3.23 o 
   4  -9   1       34.28       28.85      4.01 o 
   5  -9   1        5.48        4.59      1.37 o 
   6  -9   1       21.40       19.51      4.15 o 
   7  -9   1        3.87        4.26      1.27 o 
   8  -9   1        0.46        0.51      0.58 o 
   9  -9   1       44.72       46.04      4.02 o 
  -5  -8   1       39.93       37.53      4.22 o 
  -4  -8   1        0.01        0.19      0.57 o 
  -3  -8   1      338.97      365.31     10.11 o 
  -2  -8   1      141.18      136.99      4.60 o 
  -1  -8   1      784.29      769.87     13.72 o 
   0  -8   1      402.07      401.88      8.54 o 
   1  -8   1        1.05        0.61      0.35 o 
   2  -8   1      486.87      508.60      9.90 o 
   3  -8   1        1.06        0.56      0.47 o 
   4  -8   1      210.45      203.13      4.81 o 
   5  -8   1        0.23       -0.11      0.31 o 
   6  -8   1      169.50      173.82      5.19 o 
   7  -8   1       69.48       66.37      3.08 o 
   8  -8   1       27.77       28.96      1.96 o 
   9  -8   1        3.67        4.21      0.99 o 
  10  -8   1        8.47        6.46      2.25 o 
  -6  -7   1      163.35      198.77     12.09 o 
  -5  -7   1        3.06        0.56      0.60 o 
  -4  -7   1       72.82       69.13      3.73 o 
  -3  -7   1       73.97       61.10      2.81 o 
  -2  -7   1        1.38        2.13      0.61 o 
  -1  -7   1       28.18       25.49      2.13 o 
   0  -7   1     1187.95     1174.45     16.04 o 
   1  -7   1      779.58      758.02     12.65 o 
   2  -7   1     1454.03     1460.44     18.83 o 
   3  -7   1      336.39      358.89      5.11 o 
   4  -7   1        5.01        5.87      0.66 o 
   5  -7   1       24.17       24.37      1.15 o 
   6  -7   1       18.74       18.94      1.31 o 
   7  -7   1      362.69      369.24      6.62 o 
   8  -7   1       17.24       16.07      1.18 o 
   9  -7   1       34.21       36.89      4.43 o 
  10  -7   1       95.74       99.33      5.84 o 
  11  -7   1        1.63        0.84      0.98 o 
  -7  -6   1      152.97      173.47     11.53 o 
  -6  -6   1       27.04       23.26      2.46 o 
  -5  -6   1       40.04       35.96      5.55 o 
  -4  -6   1       74.01       72.00      3.23 o 
  -3  -6   1      319.81      325.35      7.27 o 
  -2  -6   1       70.28       77.15      2.52 o 
  -1  -6   1      176.22      155.89      3.72 o 
   0  -6   1      165.99      158.62      3.31 o 
   1  -6   1      237.56      207.41      3.54 o 
   2  -6   1      236.59      273.34      4.58 o 
   3  -6   1      570.26      585.50      6.92 o 
   4  -6   1      229.94      246.67      3.61 o 
   5  -6   1      348.66      359.11      5.05 o 
   6  -6   1      598.55      590.60      7.95 o 
   7  -6   1       96.92       97.62      3.20 o 
   8  -6   1       28.15       24.92      1.74 o 
   9  -6   1      215.20      213.96      6.97 o 
  10  -6   1        4.60        4.70      0.90 o 
  11  -6   1       42.14       39.92      4.22 o 
  -7  -5   1       29.07       35.84      3.12 o 
  -6  -5   1        9.82       14.18      2.81 o 
  -5  -5   1        5.86        6.24      1.11 o 
  -4  -5   1     1061.51     1052.28     14.79 o 
  -3  -5   1      458.01      444.88      7.51 o 
  -2  -5   1      290.43      258.91      5.14 o 
  -1  -5   1       35.49       30.15      0.99 o 
   0  -5   1       24.87       24.93      0.95 o 
   1  -5   1      382.88      367.20      4.59 o 
   2  -5   1     1701.22     1816.00     17.04 o 
   3  -5   1     1428.99     1544.43     14.87 o 
   4  -5   1      785.67      779.57      7.99 o 
   5  -5   1        2.49        2.95      0.39 o 
   6  -5   1      132.70      140.46      3.23 o 
   7  -5   1       11.79       11.99      1.00 o 
   8  -5   1       25.34       22.73      1.80 o 
   9  -5   1       24.85       25.15      2.04 o 
  10  -5   1        5.98        3.30      0.74 o 
  11  -5   1       18.75       18.02      2.25 o 
  -8  -4   1      121.79      123.26     13.50 o 
  -7  -4   1      150.28      148.07      7.94 o 
  -6  -4   1       15.18        9.37      1.32 o 
  -5  -4   1      734.11      739.95     12.52 o 
  -4  -4   1      238.77      228.90      5.27 o 
  -3  -4   1      325.88      323.53      5.69 o 
  -2  -4   1      484.09      459.16      5.43 o 
  -1  -4   1      449.66      486.72      5.52 o 
   0  -4   1      231.12      214.71      3.77 o 
   1  -4   1      241.51      236.14      3.14 o 
   2  -4   1       10.66       12.33      0.57 o 
   3  -4   1     2616.00     2695.56     25.58 o 
   4  -4   1       62.73       63.80      1.49 o 
   5  -4   1      605.33      702.34      8.92 o 
   6  -4   1      263.71      253.43      5.53 o 
   7  -4   1       19.72       23.91      1.71 o 
   8  -4   1      449.38      436.47     10.22 o 
   9  -4   1      291.00      300.94      8.46 o 
  10  -4   1        7.59        8.69      1.39 o 
  11  -4   1       49.98       49.83      3.77 o 
  -9  -3   1        9.31        4.84      1.11 o 
  -8  -3   1        0.28        0.39      0.64 o 
  -7  -3   1      160.28      162.29      7.10 o 
  -6  -3   1      570.04      526.84     11.40 o 
  -5  -3   1       10.63        9.70      0.81 o 
  -4  -3   1       30.58       35.01      1.59 o 
  -3  -3   1      179.56      160.50      2.77 o 
  -2  -3   1       13.47        9.61      0.46 o 
  -1  -3   1      609.19      622.14      6.42 o 
   0  -3   1        7.23        8.85      0.46 o 
   1  -3   1      778.71      815.83      8.41 o 
   2  -3   1      270.57      242.14      2.82 o 
   3  -3   1       35.17       31.42      1.02 o 
   4  -3   1       43.34       49.64      1.55 o 
   5  -3   1      750.63      778.31     13.60 o 
   6  -3   1     1147.60     1166.08     19.52 o 
   7  -3   1       25.45       21.44      1.57 o 
   8  -3   1       55.84       55.66      3.51 o 
   9  -3   1       56.96       57.27      3.17 o 
  10  -3   1      284.91      290.69      9.95 o 
  11  -3   1       17.40       14.21      1.58 o 
  -9  -2   1        1.31        1.42      0.74 o 
  -8  -2   1      104.09      110.47      7.24 o 
  -7  -2   1       23.21       15.99      1.74 o 
  -6  -2   1      261.25      236.53      6.41 o 
  -5  -2   1      415.27      399.36      8.62 o 
  -4  -2   1      238.88      266.82      5.28 o 
  -3  -2   1     3584.23     3690.82     34.73 o 
  -2  -2   1      588.80      557.31      6.21 o 
  -1  -2   1       38.64       43.37      0.93 o 
   0  -2   1      241.43      239.21      2.87 o 
   1  -2   1      944.68      952.97      9.36 o 
   2  -2   1     3268.72     3306.87     30.62 o 
   3  -2   1        2.90        1.34      0.33 o 
   4  -2   1      628.56      664.64     10.47 o 
   5  -2   1      537.94      536.80      8.55 o 
   6  -2   1       74.25       74.49      2.83 o 
   7  -2   1       25.85       25.23      1.87 o 
   8  -2   1       48.26       47.43      3.18 o 
   9  -2   1      238.78      235.12     14.97 o 
  10  -2   1        1.03        0.33      1.08 o 
 -10  -1   1      101.06      119.82      6.26 o 
  -9  -1   1       98.53      109.54      6.01 o 
  -8  -1   1       15.34       14.47      1.79 o 
  -7  -1   1      306.66      312.34      7.96 o 
  -6  -1   1     1031.41     1013.78     17.80 o 
  -5  -1   1        0.64        1.38      0.34 o 
  -4  -1   1      193.77      145.97      2.72 o 
  -3  -1   1     3057.12     3032.61     38.96 o 
  -2  -1   1     4619.17     4568.76     45.26 o 
  -1  -1   1     6103.60     5147.34     77.37 o 
   0  -1   1      290.65      284.25      3.23 o 
   1  -1   1     3083.40     2720.18     37.53 o 
   2  -1   1      276.78      264.22      3.54 o 
   3  -1   1       32.50       37.38      1.19 o 
   4  -1   1        0.89        3.41      0.40 o 
   5  -1   1        3.21        2.57      0.53 o 
   6  -1   1       28.84       25.54      1.54 o 
   7  -1   1     2129.62     2118.30     41.13 o 
   8  -1   1       24.29       21.86      2.14 o 
   9  -1   1       18.54       15.67      2.60 o 
  10  -1   1       35.29       34.72      3.73 o 
 -10   0   1       76.62       69.11      4.57 o 
  -9   0   1       29.88       28.74      2.78 o 
  -8   0   1       32.90       27.73      1.99 o 
  -7   0   1       23.50       21.01      1.57 o 
  -6   0   1        5.34        7.24      0.73 o 
  -5   0   1       28.06       18.32      2.40 o 
  -4   0   1        3.04        2.70      0.38 o 
  -3   0   1      634.10      626.45      8.02 o 
  -2   0   1     3662.41     3515.77     38.12 o 
  -1   0   1        0.08       -0.30      0.30 o 
   1   0   1       14.33       18.03      0.36 o 
   2   0   1      579.00      595.22      8.44 o 
   3   0   1      808.75      802.65      8.19 o 
   4   0   1        0.21        1.38      0.22 o 
   5   0   1      110.67      129.94      3.70 o 
   6   0   1     1536.05     1514.75     24.24 o 
   7   0   1       38.35       31.94      2.52 o 
   8   0   1      107.98      103.81      5.26 o 
   9   0   1      127.12      119.81      8.43 o 
  10   0   1        3.85        5.20      1.55 o 
 -10   1   1       26.87       30.45      3.30 o 
  -9   1   1      283.51      314.83     10.92 o 
  -8   1   1      504.08      525.69     11.59 o 
  -7   1   1      355.92      352.76      8.35 o 
  -6   1   1       22.69       18.12      1.27 o 
  -5   1   1       25.04       28.99      1.17 o 
  -4   1   1     2516.04     2578.75     29.15 o 
  -3   1   1       73.45       87.11      1.91 o 
  -2   1   1     1193.25     1218.30     12.71 o 
  -1   1   1        5.58       -0.35      0.35 o 
   0   1   1     4194.79     3656.27     43.72 o 
   1   1   1     6505.66     6140.31     76.42 o 
   2   1   1      791.40      830.30      8.72 o 
   3   1   1      550.91      618.48      9.98 o 
   4   1   1      265.04      247.41      4.14 o 
   5   1   1        6.97        8.14      0.93 o 
   6   1   1      172.25      160.91      6.01 o 
   7   1   1       74.56       77.95      4.27 o 
   8   1   1      335.96      333.46     10.97 o 
   9   1   1       80.28       79.97      4.97 o 
 -11   2   1       63.62       64.95      5.90 o 
 -10   2   1       20.02       19.53      2.46 o 
  -9   2   1        8.94        9.08      1.07 o 
  -8   2   1     1958.21     1943.01     31.78 o 
  -7   2   1       80.39       76.57      4.50 o 
  -6   2   1       53.50       53.51      2.46 o 
  -5   2   1       68.51       50.73      1.66 o 
  -4   2   1       16.90       19.60      0.90 o 
  -3   2   1      382.08      360.31      4.77 o 
  -2   2   1     9713.00     8716.27    357.90 o 
  -1   2   1      206.90      227.33      2.63 o 
   0   2   1     2001.51     1887.25     17.80 o 
   1   2   1        9.31        6.16      0.43 o 
   2   2   1      210.59      224.63      3.44 o 
   3   2   1     1245.91     1218.47     12.52 o 
   4   2   1      156.11      150.82      3.49 o 
   5   2   1      589.37      587.46      9.71 o 
   6   2   1      479.71      464.25     12.47 o 
   7   2   1        1.32        1.71      0.64 o 
   8   2   1       89.12       96.42      5.31 o 
   9   2   1       15.59       11.03      3.94 o 
 -11   3   1       22.99       26.99      3.37 o 
 -10   3   1        1.26       -0.28      0.84 o 
  -9   3   1      125.00      126.30      5.11 o 
  -8   3   1       74.73       68.55      3.37 o 
  -7   3   1       18.40       18.89      2.31 o 
  -6   3   1     1005.16     1040.50     21.82 o 
  -5   3   1       34.90       40.02      1.50 o 
  -4   3   1        0.65        1.32      0.25 o 
  -3   3   1     1482.71     1519.93     16.65 o 
  -2   3   1      142.50      147.14      2.05 o 
  -1   3   1     1706.39     1693.53     14.49 o 
   0   3   1        3.25        1.52      0.27 o 
   1   3   1      240.57      254.83      4.10 o 
   2   3   1      301.99      385.78      5.24 o 
   3   3   1       66.20       70.78      1.95 o 
   4   3   1      284.91      289.05      5.74 o 
   5   3   1      549.45      535.84     11.00 o 
   6   3   1       37.16       30.71      2.14 o 
   7   3   1       22.95       23.69      2.28 o 
   8   3   1       14.65       16.71      2.74 o 
 -11   4   1        0.18        1.12      1.12 o 
 -10   4   1       13.59       15.90      1.96 o 
  -9   4   1        3.12        3.33      0.75 o 
  -8   4   1      232.60      220.69      6.75 o 
  -7   4   1       16.40       16.23      1.41 o 
  -6   4   1     1452.33     1472.52     24.25 o 
  -5   4   1      153.16      142.57      3.62 o 
  -4   4   1      215.04      230.03      3.62 o 
  -3   4   1      100.69       87.31      1.77 o 
  -2   4   1      101.13      104.63      1.80 o 
  -1   4   1     1206.78     1342.59     12.71 o 
   0   4   1      975.87     1008.87     11.50 o 
   1   4   1        1.29        4.80      0.67 o 
   2   4   1      706.42      688.79      9.56 o 
   3   4   1      240.81      251.26      4.72 o 
   4   4   1      207.76      175.48      4.47 o 
   5   4   1       91.04       85.75      3.59 o 
   6   4   1       27.43       26.53      4.76 o 
   7   4   1       23.05       20.83      2.08 o 
   8   4   1       95.41       89.41      7.45 o 
 -11   5   1        9.17        9.70      1.69 o 
 -10   5   1       58.11       54.29      4.07 o 
  -9   5   1       73.34       78.88      7.87 o 
  -8   5   1        0.30        0.81      0.51 o 
  -7   5   1     1088.36     1079.64     19.49 o 
  -6   5   1     1007.08     1013.69     13.92 o 
  -5   5   1      154.35      165.37      3.18 o 
  -4   5   1      875.87      907.71     12.39 o 
  -3   5   1       16.60       23.69      0.83 o 
  -2   5   1      866.56      926.99      9.06 o 
  -1   5   1     2266.60     2211.67     20.40 o 
   0   5   1        3.01        0.32      0.17 o 
   1   5   1      601.82      598.91      9.93 o 
   2   5   1       66.01       71.89      2.23 o 
   3   5   1       56.45       62.55      2.23 o 
   4   5   1      653.64      624.41     11.16 o 
   5   5   1        1.34        0.43      0.39 o 
   6   5   1        3.07        4.72      0.76 o 
   7   5   1      105.30      118.67      9.42 o 
 -10   6   1       17.77       17.67      2.32 o 
  -9   6   1       95.17       91.33      4.24 o 
  -8   6   1        2.82        1.54      1.09 o 
  -7   6   1       26.66       24.92      1.56 o 
  -6   6   1      353.70      370.69      6.99 o 
  -5   6   1     1018.70     1029.53     12.09 o 
  -4   6   1       34.82       45.53      1.53 o 
  -3   6   1        0.16        0.77      0.31 o 
  -2   6   1       89.02       78.49      2.15 o 
  -1   6   1       49.02       45.63      1.98 o 
   0   6   1       88.62       83.46      2.85 o 
   1   6   1      913.33      881.79     14.00 o 
   2   6   1      196.05      185.42      4.29 o 
   3   6   1      482.09      461.00      9.11 o 
   4   6   1        1.49        1.54      0.77 o 
   5   6   1        0.34        0.40      0.56 o 
   6   6   1      132.43      144.74      7.31 o 
 -10   7   1        0.40        0.21      1.62 o 
  -9   7   1       71.81       65.56      3.18 o 
  -8   7   1        2.95        1.91      0.48 o 
  -7   7   1      171.64      169.79      6.17 o 
  -6   7   1        4.54        3.36      0.84 o 
  -5   7   1      775.80      792.19     10.92 o 
  -4   7   1      136.54      132.07      3.32 o 
  -3   7   1       68.01       61.17      2.27 o 
  -2   7   1      842.62      822.18     13.51 o 
  -1   7   1      156.58      141.74      4.16 o 
   0   7   1        9.13        7.90      0.74 o 
   1   7   1      344.68      354.14      6.78 o 
   2   7   1      104.52      101.30      3.62 o 
   3   7   1        6.72        4.07      1.07 o 
   4   7   1        4.49        2.46      0.59 o 
   5   7   1       49.99       54.69      4.12 o 
 -10   8   1      151.16      155.77     13.42 o 
  -9   8   1       28.05       26.14      2.82 o 
  -8   8   1      600.99      616.13     14.69 o 
  -7   8   1      130.86      128.65      4.64 o 
  -6   8   1      113.47      103.45      4.03 o 
  -5   8   1      109.50      113.58      3.60 o 
  -4   8   1       82.76       82.44      3.24 o 
  -3   8   1      867.96      866.74     16.90 o 
  -2   8   1      744.74      756.26     14.63 o 
  -1   8   1      400.73      400.75      8.56 o 
   0   8   1       86.28       87.26      3.39 o 
   1   8   1       54.68       54.75      3.05 o 
   2   8   1       21.42       19.71      1.83 o 
   3   8   1      310.11      316.90      9.22 o 
   4   8   1       35.11       29.14      2.23 o 
 -10   9   1       45.89       52.43      6.04 o 
  -9   9   1       66.02       70.19      4.12 o 
  -8   9   1       28.75       24.66      2.37 o 
  -7   9   1      249.29      231.09      7.92 o 
  -6   9   1       59.14       60.88      3.11 o 
  -5   9   1       36.80       30.91      2.00 o 
  -4   9   1        2.67        5.14      1.40 o 
  -3   9   1      471.02      485.42     17.43 o 
  -2   9   1      218.12      203.61      5.93 o 
  -1   9   1       72.45       74.49      3.59 o 
   0   9   1       30.76       25.35      2.13 o 
   1   9   1        7.90        8.29      1.05 o 
   2   9   1      191.60      200.89      9.34 o 
   3   9   1        0.81       -0.70      0.80 o 
  -9  10   1        1.63        0.70      0.98 o 
  -8  10   1      102.94      117.36     11.46 o 
  -7  10   1       10.14       11.20      1.74 o 
  -6  10   1       16.49       19.22      1.93 o 
  -5  10   1       47.52       42.30      2.99 o 
  -4  10   1      370.54      384.84     10.61 o 
  -3  10   1      312.76      324.85      9.58 o 
  -2  10   1       46.65       46.69      3.19 o 
  -1  10   1       81.40       83.20      7.73 o 
   0  10   1        7.33        6.96      1.35 o 
   1  10   1        0.03       -0.15      0.74 o 
  -7  11   1       88.20       88.70      7.87 o 
  -6  11   1       93.86      104.66     13.35 o 
  -5  11   1       95.35       96.13      6.16 o 
  -4  11   1      293.06      315.49     12.32 o 
  -3  11   1       65.44       56.09      6.75 o 
  -2  11   1      116.23      123.69     11.39 o 
  -1  11   1      157.17      189.92     11.95 o 
   2 -12   2       23.34       29.52      3.23 o 
   3 -12   2      154.60      165.60     11.81 o 
   4 -12   2       23.00       25.05      2.83 o 
   5 -12   2       58.19       56.83     13.35 o 
   0 -11   2       24.21       21.16      2.23 o 
   1 -11   2       20.65       19.90      2.26 o 
   2 -11   2       51.34       44.01      3.92 o 
   3 -11   2       21.85       14.80      2.28 o 
   4 -11   2      162.37      186.26      8.98 o 
   5 -11   2       32.37       26.01      3.02 o 
   6 -11   2       25.16       30.35      3.22 o 
   7 -11   2        6.82       12.93      2.81 o 
   8 -11   2      144.63      162.79     12.37 o 
  -2 -10   2       87.82       92.92      5.62 o 
  -1 -10   2       11.57        5.73      1.83 o 
   0 -10   2       16.05       18.85      1.78 o 
   1 -10   2      132.83      140.29      5.63 o 
   2 -10   2       53.21       58.60      7.31 o 
   3 -10   2        0.65        0.37      0.72 o 
   4 -10   2       20.97       18.08      2.36 o 
   5 -10   2        2.72        3.00      0.88 o 
   6 -10   2        0.01        0.72      0.67 o 
   7 -10   2        0.88        0.45      0.74 o 
   8 -10   2      544.08      547.62     28.33 o 
  -3  -9   2      226.77      246.26     13.71 o 
  -2  -9   2       82.71       80.86      4.14 o 
  -1  -9   2      806.12      800.64     16.83 o 
   0  -9   2       31.16       26.80      2.15 o 
   1  -9   2      122.00      120.32      5.47 o 
   2  -9   2       72.73       73.20      3.68 o 
   3  -9   2        2.89        2.28      0.78 o 
   4  -9   2      191.17      195.61      6.49 o 
   5  -9   2       19.41       17.99      1.79 o 
   6  -9   2       23.64       27.06      2.20 o 
   7  -9   2       94.51      103.74      4.79 o 
   8  -9   2      172.14      168.03      6.46 o 
   9  -9   2      233.22      245.14     21.44 o 
  10  -9   2       42.12       49.90      5.20 o 
  -5  -8   2      138.18      147.74     10.26 o 
  -4  -8   2       21.70       20.52      2.26 o 
  -3  -8   2       10.26       11.63      1.29 o 
  -2  -8   2      241.57      259.61      7.80 o 
  -1  -8   2      206.39      209.07      5.78 o 
   0  -8   2      107.77      113.26      3.92 o 
   1  -8   2      163.63      161.94      5.49 o 
   2  -8   2       19.34       19.03      1.41 o 
   3  -8   2      135.67      136.87      4.28 o 
   4  -8   2        2.73        0.96      0.40 o 
   5  -8   2        4.67        4.06      0.66 o 
   6  -8   2       53.71       49.59      2.74 o 
   7  -8   2      106.90      107.85      3.23 o 
   8  -8   2      233.21      238.16      7.66 o 
   9  -8   2      138.96      151.46      7.25 o 
  10  -8   2       27.05       22.48      2.36 o 
  -6  -7   2        2.66        4.08      1.69 o 
  -5  -7   2        2.53       -0.56      0.98 o 
  -4  -7   2       29.35       28.51      1.88 o 
  -3  -7   2        0.07       -0.10      0.54 o 
  -2  -7   2      134.59      128.46      4.12 o 
  -1  -7   2      991.03      984.81     15.81 o 
   0  -7   2      230.55      225.32      5.57 o 
   1  -7   2       22.28       23.48      1.24 o 
   2  -7   2        5.88        5.78      0.43 o 
   3  -7   2       17.16       15.02      0.89 o 
   4  -7   2        1.09        0.96      0.35 o 
   5  -7   2       58.18       56.65      1.99 o 
   6  -7   2       16.32       17.93      1.39 o 
   7  -7   2      167.53      159.49      3.90 o 
   8  -7   2      405.74      411.99      8.02 o 
   9  -7   2        7.83        4.45      0.74 o 
  10  -7   2      128.16      138.30      6.94 o 
  -7  -6   2        0.08       -0.42      0.98 o 
  -6  -6   2        2.66        5.46      1.09 o 
  -5  -6   2      395.32      394.95     10.10 o 
  -4  -6   2       15.40       10.40      1.04 o 
  -3  -6   2      442.36      423.27      8.70 o 
  -2  -6   2      764.02      744.89     11.15 o 
  -1  -6   2       25.71       23.55      1.49 o 
   0  -6   2      828.15      817.15      8.96 o 
   1  -6   2       72.72       72.62      1.74 o 
   2  -6   2       50.84       50.34      1.39 o 
   3  -6   2      676.89      664.83      7.58 o 
   4  -6   2       87.93       87.79      2.13 o 
   5  -6   2      257.68      263.44      4.71 o 
   6  -6   2      153.94      151.82      3.47 o 
   7  -6   2      161.99      162.20      3.80 o 
   8  -6   2       38.95       34.86      2.31 o 
   9  -6   2       64.31       63.06      3.48 o 
  10  -6   2        0.02       -0.50      0.51 o 
  11  -6   2      138.22      151.54     10.40 o 
  -7  -5   2        0.18        1.12      0.67 o 
  -6  -5   2      400.10      395.21     12.70 o 
  -5  -5   2      126.12       97.48      4.13 o 
  -4  -5   2      150.40      141.13      3.74 o 
  -3  -5   2      353.70      334.15      6.40 o 
  -2  -5   2       75.93       93.12      2.40 o 
  -1  -5   2      103.29       93.67      1.96 o 
   0  -5   2      217.40      233.69      3.65 o 
   1  -5   2      462.47      502.25      5.47 o 
   2  -5   2      236.73      209.99      3.33 o 
   3  -5   2        0.04        1.32      0.28 o 
   4  -5   2      114.33      103.72      1.94 o 
   5  -5   2      487.37      495.29      8.14 o 
   6  -5   2        1.92        0.84      0.24 o 
   7  -5   2      668.41      658.77     11.51 o 
   8  -5   2       72.99       75.28      3.51 o 
   9  -5   2       49.85       40.23      4.40 o 
  10  -5   2      117.53      128.81      7.48 o 
  11  -5   2        1.81        0.91      0.80 o 
  -8  -4   2       32.70       42.73      4.92 o 
  -7  -4   2        1.44        3.75      3.02 o 
  -6  -4   2      120.48      124.35      4.80 o 
  -5  -4   2       11.84        4.80      0.65 o 
  -4  -4   2       59.16       62.39      2.40 o 
  -3  -4   2      252.67      248.61      4.79 o 
  -2  -4   2      465.53      503.29      5.87 o 
  -1  -4   2        4.07        7.03      0.52 o 
   0  -4   2      830.42      849.78      8.07 o 
   1  -4   2     1078.65     1052.28      9.61 o 
   2  -4   2     1484.81     1621.45     15.00 o 
   3  -4   2      785.30      861.50      8.19 o 
   4  -4   2        0.18        2.78      0.45 o 
   5  -4   2       95.15      107.38      2.46 o 
   6  -4   2      568.59      598.09     10.01 o 
   7  -4   2       53.79       55.69      2.73 o 
   8  -4   2       19.52       20.70      1.60 o 
   9  -4   2       95.84       87.90      4.00 o 
  10  -4   2      145.19      147.69      5.70 o 
  11  -4   2       24.98       24.99      2.23 o 
  -9  -3   2      177.92      213.67     12.93 o 
  -8  -3   2        3.43        2.77      1.55 o 
  -7  -3   2      126.81      131.90      5.05 o 
  -6  -3   2      930.33      939.98     17.58 o 
  -5  -3   2      659.38      653.51     13.29 o 
  -4  -3   2     1088.05     1063.44     18.11 o 
  -3  -3   2       27.64       37.11      1.17 o 
  -2  -3   2       73.69       80.58      1.61 o 
  -1  -3   2        5.33       -0.24      0.24 o 
   0  -3   2       57.07       53.52      1.14 o 
   1  -3   2       48.42       52.03      1.14 o 
   2  -3   2     2500.51     2555.48     23.93 o 
   3  -3   2      765.96      854.86      8.95 o 
   4  -3   2      592.92      614.53      7.54 o 
   5  -3   2      393.30      406.52      7.01 o 
   6  -3   2       56.53       56.86      2.51 o 
   7  -3   2      110.18      111.90      5.10 o 
   8  -3   2       45.08       42.62      3.19 o 
   9  -3   2      183.25      185.15      6.16 o 
  10  -3   2       53.18       52.33      3.10 o 
  -9  -2   2        1.66        1.83      0.84 o 
  -8  -2   2        2.02        1.60      0.70 o 
  -7  -2   2      296.98      292.00      7.94 o 
  -6  -2   2      248.34      233.64      8.48 o 
  -5  -2   2     3011.21     2989.64     44.90 o 
  -4  -2   2     2117.41     2167.94     27.82 o 
  -3  -2   2     1123.36     1268.67     15.39 o 
  -2  -2   2       54.79       32.95      0.97 o 
  -1  -2   2      477.66      512.16      4.92 o 
   0  -2   2     6148.62     5567.82    173.28 o 
   1  -2   2     7279.69     6154.57     74.43 o 
   2  -2   2     2202.47     2277.89     21.43 o 
   3  -2   2      127.58      110.84      1.76 o 
   4  -2   2       13.83       14.07      0.64 o 
   5  -2   2       15.84       12.54      0.92 o 
   6  -2   2      189.65      171.24      5.81 o 
   7  -2   2       65.05       60.10      3.37 o 
   8  -2   2      256.47      240.46      8.35 o 
   9  -2   2       56.53       55.53      3.12 o 
  10  -2   2       45.22       46.65      2.94 o 
 -10  -1   2      104.08      115.27      8.58 o 
  -9  -1   2       82.19       87.53      5.17 o 
  -8  -1   2       18.07       13.18      1.63 o 
  -7  -1   2      363.91      371.23      9.06 o 
  -6  -1   2      479.70      464.58     11.27 o 
  -5  -1   2      191.84      176.23      4.88 o 
  -4  -1   2      120.70      130.30      2.86 o 
  -3  -1   2      338.70      313.32      4.84 o 
  -2  -1   2     8729.28     8776.40    137.61 o 
  -1  -1   2     1583.04     1631.56     20.27 o 
   0  -1   2      304.53      311.62      3.21 o 
   1  -1   2     4966.62     4946.54     48.57 o 
   2  -1   2     1555.78     1615.29     17.91 o 
   3  -1   2      448.82      456.81      5.34 o 
   4  -1   2      208.57      223.04      3.63 o 
   5  -1   2      122.85      107.71      2.76 o 
   6  -1   2       27.15       24.44      1.46 o 
   7  -1   2      674.71      651.88     15.64 o 
   8  -1   2       83.87       87.36      4.62 o 
   9  -1   2       38.87       34.35      2.88 o 
  10  -1   2       38.47       32.80      4.15 o 
 -10   0   2      119.69      127.50      9.28 o 
  -9   0   2       15.23       12.88      1.79 o 
  -8   0   2        5.74        3.89      0.74 o 
  -7   0   2       15.49       10.76      1.71 o 
  -6   0   2      685.06      676.55     12.94 o 
  -5   0   2      278.89      283.86      4.99 o 
  -4   0   2       13.51       10.55      0.64 o 
  -3   0   2     1658.40     1655.87     17.47 o 
  -2   0   2     8226.52     7407.34    224.45 o 
  -1   0   2      125.59      132.97      2.00 o 
   0   0   2     2652.70     2598.40     74.45 o 
   1   0   2     2041.22     2076.01     50.33 o 
   2   0   2       49.83       37.11      0.73 o 
   3   0   2     2209.44     2264.99     25.84 o 
   4   0   2      665.52      728.54     12.51 o 
   5   0   2       77.79       84.18      2.76 o 
   6   0   2        0.98        0.53      0.36 o 
   7   0   2       15.87       13.65      1.49 o 
   8   0   2        0.60        0.49      0.54 o 
   9   0   2       68.63       65.12      4.27 o 
 -10   1   2       39.24       27.69      3.65 o 
  -9   1   2      716.86      738.75     15.53 o 
  -8   1   2      284.39      280.20      7.71 o 
  -7   1   2       74.11       76.79      3.32 o 
  -6   1   2       89.20       79.33      3.92 o 
  -5   1   2       12.61       10.28      0.70 o 
  -4   1   2      438.68      421.88      8.25 o 
  -3   1   2     2411.29     2339.36     29.67 o 
  -2   1   2     3437.83     3428.31     34.21 o 
  -1   1   2    13541.47    12897.66    277.49 o 
   0   1   2      856.15      811.78      6.49 o 
   1   1   2        9.42        2.98      0.17 o 
   2   1   2      499.46      460.25      4.86 o 
   3   1   2       15.09       17.75      0.60 o 
   4   1   2      336.65      344.46      5.19 o 
   5   1   2      481.26      424.21      8.52 o 
   6   1   2       12.89       12.31      1.34 o 
   7   1   2      452.33      435.68     12.17 o 
   8   1   2        7.14        6.04      1.14 o 
   9   1   2        2.53        1.55      0.80 o 
 -11   2   2       26.41       30.65      3.65 o 
 -10   2   2       46.68       49.90      5.20 o 
  -9   2   2        0.00        0.11      0.45 o 
  -8   2   2      148.00      139.74      5.05 o 
  -7   2   2      454.63      442.41      9.86 o 
  -6   2   2       48.08       42.67      2.21 o 
  -5   2   2       10.16       12.01      1.05 o 
  -4   2   2      139.73      184.39      2.99 o 
  -3   2   2      125.06      121.60      2.13 o 
  -2   2   2     8472.48     8068.14    223.16 o 
  -1   2   2     1481.96     1556.87     16.04 o 
   0   2   2     2398.70     2526.29     22.11 o 
   1   2   2       60.13       49.84      1.01 o 
   2   2   2      346.04      369.92      5.52 o 
   3   2   2       54.08       81.23      1.77 o 
   4   2   2      434.52      406.22      6.86 o 
   5   2   2      106.38      116.08      3.75 o 
   6   2   2      217.15      201.41      5.75 o 
   7   2   2        2.82        3.73      0.89 o 
   8   2   2      122.51      119.19      5.96 o 
 -11   3   2      109.96      113.30      8.58 o 
 -10   3   2       33.84       30.42      2.96 o 
  -9   3   2       62.03       63.23      3.43 o 
  -8   3   2       21.62       19.32      1.39 o 
  -7   3   2      447.62      461.98      8.84 o 
  -6   3   2      843.09      869.41     17.75 o 
  -5   3   2      119.00      116.96      2.90 o 
  -4   3   2        4.32       17.16      0.82 o 
  -3   3   2       27.64       40.43      1.65 o 
  -2   3   2        2.83        1.77      0.23 o 
  -1   3   2       93.14       72.73      1.60 o 
   0   3   2        5.76        9.54      0.52 o 
   1   3   2     2198.46     2388.27     31.66 o 
   2   3   2      855.14      901.15     12.35 o 
   3   3   2       73.92       78.27      2.07 o 
   4   3   2       51.45       51.56      2.27 o 
   5   3   2       47.68       42.02      2.19 o 
   6   3   2        0.13        0.37      0.36 o 
   7   3   2      182.32      185.93      7.60 o 
   8   3   2        8.50        6.14      1.34 o 
 -10   4   2      276.55      296.97     10.83 o 
  -9   4   2       32.87       28.93      2.70 o 
  -8   4   2      595.86      578.73     15.36 o 
  -7   4   2      275.40      268.48      7.25 o 
  -6   4   2      291.14      314.06      7.62 o 
  -5   4   2     1558.40     1620.08     23.54 o 
  -4   4   2      929.27      989.54     11.67 o 
  -3   4   2       18.02       26.53      0.85 o 
  -2   4   2     1215.37     1220.10     11.88 o 
  -1   4   2       30.66       36.40      1.10 o 
   0   4   2     2728.55     2796.38     42.28 o 
   1   4   2      799.27      781.89     10.35 o 
   2   4   2      547.49      535.85      8.77 o 
   3   4   2      346.62      329.83      6.40 o 
   4   4   2        3.83        3.88      0.45 o 
   5   4   2        0.15        0.08      0.35 o 
   6   4   2      235.33      242.79      7.14 o 
   7   4   2       41.66       41.39      3.50 o 
 -10   5   2       61.06       60.19      4.10 o 
  -9   5   2        2.66        1.55      0.80 o 
  -8   5   2      334.45      357.43     23.62 o 
  -7   5   2       55.85       57.31      5.13 o 
  -6   5   2       22.29       20.62      1.88 o 
  -5   5   2        2.35        0.81      0.34 o 
  -4   5   2        6.56        2.86      0.40 o 
  -3   5   2      732.69      737.70      8.16 o 
  -2   5   2      179.65      197.17      3.34 o 
  -1   5   2      331.35      345.32      5.82 o 
   0   5   2      174.98      164.33      3.98 o 
   1   5   2      359.02      360.83      8.01 o 
   2   5   2      973.90      954.06     14.48 o 
   3   5   2       91.87       89.82      3.03 o 
   4   5   2        8.90        3.84      0.94 o 
   5   5   2       42.48       39.80      2.43 o 
   6   5   2       42.07       39.05      2.59 o 
 -10   6   2       15.76       18.70      3.23 o 
  -9   6   2      137.62      127.97      6.61 o 
  -8   6   2       54.35       49.65      2.84 o 
  -7   6   2        6.94        7.90      0.81 o 
  -6   6   2      566.38      558.29      9.36 o 
  -5   6   2      608.32      577.66      8.55 o 
  -4   6   2       14.80       13.18      0.82 o 
  -3   6   2      234.74      220.89      4.27 o 
  -2   6   2      332.67      352.60      6.30 o 
  -1   6   2      138.19      140.83      3.85 o 
   0   6   2      579.21      567.38      9.91 o 
   1   6   2       26.09       24.72      1.45 o 
   2   6   2      265.20      237.54      5.70 o 
   3   6   2        0.15        0.51      0.31 o 
   4   6   2       30.65       32.16      1.90 o 
   5   6   2       25.46       30.20      2.19 o 
   6   6   2       38.00       38.10      4.50 o 
 -10   7   2       33.96       27.97      4.50 o 
  -9   7   2      369.35      390.63     11.02 o 
  -8   7   2        5.81        4.50      0.95 o 
  -7   7   2      120.98      123.01      4.46 o 
  -6   7   2       34.57       37.43      1.91 o 
  -5   7   2      203.01      202.96      4.90 o 
  -4   7   2      932.76      954.53     12.70 o 
  -3   7   2      677.43      664.96     10.49 o 
  -2   7   2      100.36       99.54      3.05 o 
  -1   7   2     1188.65     1179.56     18.07 o 
   0   7   2       13.42       12.28      1.16 o 
   1   7   2        0.41        0.50      0.81 o 
   2   7   2      545.00      518.70     10.17 o 
   3   7   2        7.82        6.24      0.95 o 
   4   7   2      281.64      307.22      7.64 o 
   5   7   2       26.93       27.27      3.65 o 
 -10   8   2       50.25       45.69      6.04 o 
  -9   8   2       47.89       51.87      4.71 o 
  -8   8   2       85.68       83.62      4.43 o 
  -7   8   2      205.90      224.14      6.62 o 
  -6   8   2      114.86      109.70      3.67 o 
  -5   8   2      146.99      150.13      4.27 o 
  -4   8   2      105.50      110.66      3.54 o 
  -3   8   2       25.77       25.68      1.47 o 
  -2   8   2      417.73      403.11      8.59 o 
  -1   8   2        4.66        3.55      0.63 o 
   0   8   2        0.04        0.14      0.50 o 
   1   8   2       92.16       87.91      3.51 o 
   2   8   2      142.10      141.99      5.49 o 
   3   8   2       20.03       15.87      1.51 o 
   4   8   2      140.19      153.17      7.26 o 
  -9   9   2       37.85       34.29      2.76 o 
  -8   9   2       26.59       22.75      2.20 o 
  -7   9   2        0.77        0.60      0.50 o 
  -6   9   2        0.85        0.95      0.66 o 
  -5   9   2        0.52        0.47      0.59 o 
  -4   9   2        3.56        4.19      1.22 o 
  -3   9   2       35.73       39.22      2.26 o 
  -2   9   2       46.08       38.45      2.19 o 
  -1   9   2       12.63        9.06      1.20 o 
   0   9   2       11.51        7.82      1.35 o 
   1   9   2      236.76      248.81     11.53 o 
   2   9   2        9.71       11.71      1.44 o 
  -8  10   2       66.43       78.89      4.56 o 
  -7  10   2      146.64      159.09      6.71 o 
  -6  10   2        1.11        0.95      0.64 o 
  -5  10   2      342.93      354.82     10.44 o 
  -4  10   2       45.38       48.71      3.14 o 
  -3  10   2      415.93      453.24     11.80 o 
  -2  10   2       92.15       99.05      5.78 o 
  -1  10   2        0.62       -0.83      1.62 o 
   0  10   2        0.07        1.28      0.62 o 
   1  10   2       25.83       21.65      2.81 o 
  -6  11   2       10.11        5.97      1.38 o 
  -5  11   2      136.14      151.54     10.68 o 
  -4  11   2      308.22      326.27     18.70 o 
  -3  11   2       79.67      110.21      8.58 o 
  -2  11   2       29.74       26.85      3.37 o 
   1 -12   3        2.49        2.39      1.27 o 
   2 -12   3        1.42        4.92      1.69 o 
   3 -12   3        2.73        6.91      1.45 o 
   4 -12   3       74.62       75.83      7.94 o 
   5 -12   3       29.41       27.05      4.78 o 
   6 -12   3      133.52      156.04     12.23 o 
   7 -12   3       97.80      105.99      9.56 o 
  -1 -11   3        4.64        5.06      1.69 o 
   0 -11   3        2.34        1.97      0.89 o 
   1 -11   3      203.68      203.24      9.35 o 
   2 -11   3       76.65       75.68      5.36 o 
   3 -11   3       76.71       71.96      5.16 o 
   4 -11   3        2.59        4.18      1.27 o 
   5 -11   3        4.71        3.54      1.27 o 
   6 -11   3        3.90        1.90      0.89 o 
   7 -11   3        0.07        0.64      0.84 o 
  -2 -10   3      115.02      136.09      9.77 o 
  -1 -10   3      130.40      140.65      7.32 o 
   0 -10   3       12.84       10.22      1.79 o 
   1 -10   3        3.39        0.54      1.48 o 
   2 -10   3       69.41       70.49      4.96 o 
   3 -10   3      115.64      119.03      9.35 o 
   4 -10   3       75.66       78.25      5.16 o 
   5 -10   3        0.18        0.87      0.49 o 
   6 -10   3      113.65      118.71      5.23 o 
   7 -10   3        1.43        0.64      0.66 o 
   8 -10   3       46.68       45.58      7.66 o 
   9 -10   3       24.19       19.26      2.95 o 
  -3  -9   3       71.12       63.57      3.55 o 
  -2  -9   3        9.19        7.85      1.29 o 
  -1  -9   3      134.51      128.65      5.30 o 
   0  -9   3      450.44      438.90     12.03 o 
   1  -9   3       50.31       52.21      4.42 o 
   2  -9   3      114.22      101.84      6.89 o 
   3  -9   3      187.37      174.72      6.04 o 
   4  -9   3       22.96       23.01      1.93 o 
   5  -9   3      382.29      367.70     12.22 o 
   6  -9   3      111.42      102.58      4.62 o 
   7  -9   3        6.71        5.96      1.10 o 
   8  -9   3        9.70        7.41      1.62 o 
   9  -9   3       90.44      102.54      5.90 o 
  10  -9   3      113.97      114.15      8.58 o 
  -5  -8   3       25.30       18.84      2.81 o 
  -4  -8   3        4.23        4.22      0.83 o 
  -3  -8   3       72.96       72.48      3.89 o 
  -2  -8   3       79.35       82.63      3.92 o 
  -1  -8   3        2.63        1.53      1.13 o 
   0  -8   3     1963.74     1952.80     32.13 o 
   1  -8   3      529.10      542.05     10.12 o 
   2  -8   3      430.79      419.83      9.54 o 
   3  -8   3      134.32      143.33      3.80 o 
   4  -8   3      200.65      191.18      5.79 o 
   5  -8   3       11.50       15.05      1.15 o 
   6  -8   3        9.22       11.88      1.20 o 
   7  -8   3      480.99      473.55      9.55 o 
   8  -8   3        0.10        0.07      0.43 o 
   9  -8   3       10.38       12.70      1.22 o 
  10  -8   3        9.49        8.15      2.88 o 
  -6  -7   3       46.93       61.29      6.04 o 
  -5  -7   3        4.30        3.37      1.05 o 
  -4  -7   3      194.04      178.75      6.27 o 
  -3  -7   3      279.64      292.25      7.16 o 
  -2  -7   3      407.52      397.50      8.42 o 
  -1  -7   3      696.50      684.48     12.00 o 
   0  -7   3      138.63      147.42      3.75 o 
   1  -7   3       33.84       32.05      1.27 o 
   2  -7   3      382.06      381.68      6.26 o 
   3  -7   3      159.06      169.82      3.59 o 
   4  -7   3       36.96       30.19      1.47 o 
   5  -7   3      159.69      153.25      3.87 o 
   6  -7   3       97.11       78.47      2.71 o 
   7  -7   3       42.44       43.73      2.08 o 
   8  -7   3       22.17       22.95      1.66 o 
   9  -7   3       28.24       27.04      1.81 o 
  10  -7   3       14.92       14.08      1.48 o 
  -7  -6   3       15.04       13.07      2.25 o 
  -6  -6   3       72.53       67.62      6.04 o 
  -5  -6   3       34.47       25.48      4.43 o 
  -4  -6   3       61.70       59.38      2.70 o 
  -3  -6   3      187.51      176.87      4.93 o 
  -2  -6   3       55.29       58.59      3.06 o 
  -1  -6   3        4.46        7.19      0.85 o 
   0  -6   3       93.40      101.71      2.33 o 
   1  -6   3      182.36      167.10      2.88 o 
   2  -6   3      389.71      439.05      5.50 o 
   3  -6   3      524.95      528.80      7.30 o 
   4  -6   3     1880.72     1875.93     20.78 o 
   5  -6   3       18.71       18.38      1.09 o 
   6  -6   3      223.29      223.61      4.36 o 
   7  -6   3      344.62      353.23      9.07 o 
   8  -6   3       29.19       28.16      2.07 o 
   9  -6   3      446.67      456.01     11.11 o 
  10  -6   3       91.36       92.33      4.41 o 
  -8  -5   3       19.01       13.78      2.39 o 
  -7  -5   3       82.37       79.71      6.89 o 
  -6  -5   3        0.51        1.96      0.63 o 
  -5  -5   3       62.08       52.19      2.88 o 
  -4  -5   3      218.65      204.90      6.10 o 
  -3  -5   3       14.57       11.88      0.92 o 
  -2  -5   3      272.55      279.55      4.09 o 
  -1  -5   3      296.46      281.05      4.57 o 
   0  -5   3       81.97      103.97      1.91 o 
   1  -5   3     2242.05     2418.19     25.44 o 
   2  -5   3        5.75        5.63      0.43 o 
   3  -5   3      412.89      421.98      5.44 o 
   4  -5   3       76.28       63.40      1.78 o 
   5  -5   3      587.24      595.80      8.00 o 
   6  -5   3       31.81       31.75      1.47 o 
   7  -5   3       33.52       28.95      1.94 o 
   8  -5   3      376.74      386.26      9.38 o 
   9  -5   3        2.30        1.59      0.65 o 
  10  -5   3      253.97      261.58      7.95 o 
  11  -5   3       98.18      115.41      8.43 o 
  -8  -4   3      204.21      233.78     13.35 o 
  -7  -4   3      546.34      549.17     15.40 o 
  -6  -4   3       70.35       60.60      3.91 o 
  -5  -4   3      170.68      175.10      5.59 o 
  -4  -4   3        8.72        7.98      1.15 o 
  -3  -4   3      193.64      204.78      3.28 o 
  -2  -4   3      540.01      531.10      5.80 o 
  -1  -4   3     1321.98     1391.84     14.25 o 
   0  -4   3       58.32       50.24      1.32 o 
   1  -4   3      104.74       97.34      1.88 o 
   2  -4   3      834.46      926.71     10.45 o 
   3  -4   3     1722.84     1723.32     16.90 o 
   4  -4   3      414.61      452.91      6.09 o 
   5  -4   3        5.72        6.50      0.55 o 
   6  -4   3        0.07        1.45      0.33 o 
   7  -4   3       34.40       29.10      1.89 o 
   8  -4   3       38.65       35.97      2.25 o 
   9  -4   3      341.67      344.68      9.00 o 
  10  -4   3       90.46       87.97      4.16 o 
  -9  -3   3        7.69        8.15      1.83 o 
  -8  -3   3      468.64      468.26     20.24 o 
  -7  -3   3        1.51        1.60      0.51 o 
  -6  -3   3      743.21      703.60     14.26 o 
  -5  -3   3       72.59       67.62      3.72 o 
  -4  -3   3       45.49       53.28      2.43 o 
  -3  -3   3      174.74      149.49      3.26 o 
  -2  -3   3       46.23       49.63      1.15 o 
  -1  -3   3       66.26       56.26      1.16 o 
   0  -3   3      695.31      705.84      8.06 o 
   1  -3   3      506.46      518.37      5.64 o 
   2  -3   3       80.77       57.65      1.49 o 
   3  -3   3      276.80      293.05      4.04 o 
   4  -3   3      479.34      548.36      5.92 o 
   5  -3   3       50.81       39.33      1.35 o 
   6  -3   3       19.27       13.05      1.11 o 
   7  -3   3       97.66       90.64      4.65 o 
   8  -3   3      239.78      235.05      6.65 o 
   9  -3   3        5.10        5.15      0.94 o 
  10  -3   3      460.17      494.06     11.90 o 
  -9  -2   3       56.63       53.98      5.34 o 
  -8  -2   3      372.89      396.37     12.33 o 
  -7  -2   3      108.88       95.49      4.06 o 
  -6  -2   3       73.21       62.12      2.89 o 
  -5  -2   3      251.19      261.23      6.60 o 
  -4  -2   3      202.02      209.03      4.12 o 
  -3  -2   3     2167.69     2344.85     27.03 o 
  -2  -2   3      215.20      229.16      3.23 o 
  -1  -2   3      688.90      677.95      6.68 o 
   0  -2   3     1026.97     1021.82      9.30 o 
   1  -2   3     8438.02     8103.37    168.29 o 
   2  -2   3     3207.46     3427.69     31.51 o 
   3  -2   3     1140.41     1266.33     12.31 o 
   4  -2   3     1124.77     1197.46     12.58 o 
   5  -2   3      503.62      523.66      8.27 o 
   6  -2   3      129.60      118.81      3.71 o 
   7  -2   3       76.03       73.64      3.06 o 
   8  -2   3        0.01        1.15      1.86 o 
   9  -2   3      105.70      102.16      4.33 o 
  10  -2   3       97.66       99.08      5.61 o 
 -10  -1   3        0.13        0.56      1.12 o 
  -9  -1   3      168.56      195.14     15.74 o 
  -8  -1   3        0.68        1.56      0.59 o 
  -7  -1   3        0.01        0.12      0.35 o 
  -6  -1   3      754.16      745.69     14.29 o 
  -5  -1   3      113.96      134.67      3.65 o 
  -4  -1   3     3188.25     3375.89     37.67 o 
  -3  -1   3     2336.75     2407.28     24.97 o 
  -2  -1   3      267.58      268.76      4.09 o 
  -1  -1   3      418.58      390.72      4.59 o 
   0  -1   3        7.85        4.56      0.42 o 
   1  -1   3     3574.79     3478.65     48.45 o 
   2  -1   3        0.31        3.10      0.29 o 
   3  -1   3     1641.21     1802.38     18.25 o 
   4  -1   3      110.97      117.38      2.07 o 
   5  -1   3       14.39       11.93      0.94 o 
   6  -1   3       14.59       12.50      1.29 o 
   7  -1   3        1.60        0.68      0.70 o 
   8  -1   3        4.85        3.80      1.27 o 
   9  -1   3        0.22        0.62      0.70 o 
 -10   0   3      142.09      165.46     10.68 o 
  -9   0   3        2.57        6.89      1.83 o 
  -8   0   3      107.72       99.99      4.24 o 
  -7   0   3      124.91      117.45      4.34 o 
  -6   0   3       16.64       11.47      0.99 o 
  -5   0   3        8.84        2.95      0.45 o 
  -4   0   3      337.41      327.72      5.26 o 
  -3   0   3      166.29      186.05      3.31 o 
  -2   0   3     2321.71     2268.51     25.36 o 
  -1   0   3        2.82        1.60      0.28 o 
   0   0   3       50.13       41.47      0.97 o 
   2   0   3      171.26      193.73      5.34 o 
   3   0   3      126.07      109.93      1.73 o 
   4   0   3      806.66      790.60      8.97 o 
   5   0   3      156.06      150.39      3.60 o 
   6   0   3     1291.63     1251.31     25.38 o 
   7   0   3      391.46      390.02     10.88 o 
   8   0   3        0.15        0.14      0.50 o 
   9   0   3       31.29       34.52      3.37 o 
 -10   1   3        6.57        9.56      1.69 o 
  -9   1   3      107.41      113.95      5.77 o 
  -8   1   3      192.25      182.64      8.44 o 
  -7   1   3       66.36       61.01      2.98 o 
  -6   1   3       15.05       17.93      1.30 o 
  -5   1   3      270.10      292.13      5.17 o 
  -4   1   3     2468.23     2636.41     27.45 o 
  -3   1   3      186.29      224.78      3.78 o 
  -2   1   3     1346.33     1332.50     12.98 o 
  -1   1   3      740.63      801.22     13.10 o 
   0   1   3      301.62      281.21      2.75 o 
   1   1   3      145.50      158.33      1.58 o 
   2   1   3      205.01      240.75      2.76 o 
   3   1   3      329.88      405.39      4.98 o 
   4   1   3      497.12      521.95      7.99 o 
   5   1   3     2772.96     2666.51     39.86 o 
   6   1   3      126.59      125.80      4.03 o 
   7   1   3       14.51       14.35      1.74 o 
   8   1   3      337.66      334.67     10.78 o 
   9   1   3        4.64        2.65      0.81 o 
 -10   2   3      338.45      368.68     10.08 o 
  -9   2   3       11.33       12.34      3.02 o 
  -8   2   3      404.37      395.14     11.63 o 
  -7   2   3       96.58       95.54      4.63 o 
  -6   2   3       24.87       19.23      1.42 o 
  -5   2   3      953.35      898.51     12.01 o 
  -4   2   3      195.71      182.99      3.02 o 
  -3   2   3      170.20      158.67      2.58 o 
  -2   2   3       44.18       32.51      1.07 o 
  -1   2   3      230.42      232.00      3.19 o 
   0   2   3      180.65      171.97      1.82 o 
   1   2   3      640.83      682.85      6.53 o 
   2   2   3      102.72      108.75      1.64 o 
   3   2   3     1076.70     1154.77     13.92 o 
   4   2   3       93.07       76.69      2.64 o 
   5   2   3       41.23       43.21      2.93 o 
   6   2   3        9.62        6.98      0.83 o 
   7   2   3      177.74      185.92      7.38 o 
   8   2   3      107.79      100.17      8.79 o 
 -10   3   3       38.27       36.78      3.17 o 
  -9   3   3      162.81      164.94      5.92 o 
  -8   3   3      154.10      138.10      5.05 o 
  -7   3   3       99.94       99.33      4.86 o 
  -6   3   3     1232.32     1223.90     18.57 o 
  -5   3   3      982.13     1052.13     19.34 o 
  -4   3   3      189.70      223.48      3.82 o 
  -3   3   3     3137.21     3149.74     29.75 o 
  -2   3   3      160.31      196.88      3.42 o 
  -1   3   3     1075.84     1088.80     12.10 o 
   0   3   3      391.46      480.98      6.37 o 
   1   3   3       65.76       69.99      1.45 o 
   2   3   3      177.04      183.87      3.36 o 
   3   3   3        0.35        0.47      0.28 o 
   4   3   3       88.34       91.22      3.21 o 
   5   3   3      118.72      110.13      3.86 o 
   6   3   3       42.21       38.39      2.24 o 
   7   3   3      133.15      147.77      5.33 o 
 -10   4   3      233.70      247.97     14.34 o 
  -9   4   3       17.13       16.77      1.88 o 
  -8   4   3      372.77      392.77     11.92 o 
  -7   4   3       18.94       18.49      1.89 o 
  -6   4   3        2.98        3.48      0.63 o 
  -5   4   3        9.79        6.85      0.51 o 
  -4   4   3      867.49      918.31     10.24 o 
  -3   4   3      293.19      263.88      3.87 o 
  -2   4   3      144.83      155.93      2.73 o 
  -1   4   3      312.34      344.09      5.88 o 
   0   4   3       53.03       64.23      1.84 o 
   1   4   3       58.02       33.62      1.27 o 
   2   4   3       26.99       19.24      1.27 o 
   3   4   3      161.25      161.52      4.00 o 
   4   4   3      174.71      166.15      4.35 o 
   5   4   3       38.35       40.95      2.32 o 
   6   4   3      122.41      134.16      4.94 o 
   7   4   3       53.17       51.37      2.92 o 
 -10   5   3       45.28       35.57      4.78 o 
  -9   5   3      124.92      119.07      8.86 o 
  -8   5   3      256.10      231.67     12.65 o 
  -7   5   3      923.45      979.89     22.11 o 
  -6   5   3     1167.60     1145.90     24.29 o 
  -5   5   3        7.10        6.06      0.72 o 
  -4   5   3       95.42       95.04      2.29 o 
  -3   5   3      211.65      194.59      4.23 o 
  -2   5   3       32.76       42.37      1.49 o 
  -1   5   3      903.22      887.92     12.01 o 
   0   5   3      139.29      150.13      3.79 o 
   1   5   3      281.33      278.64      6.75 o 
   2   5   3        2.70        3.21      0.56 o 
   3   5   3      669.14      622.47     11.99 o 
   4   5   3       81.75       87.64      3.14 o 
   5   5   3        7.48        6.54      0.90 o 
   6   5   3        2.83        2.82      0.70 o 
 -10   6   3       77.89       68.88      6.89 o 
  -9   6   3       48.70       43.44      4.92 o 
  -8   6   3      484.75      478.35     19.40 o 
  -7   6   3      868.62      859.49     21.07 o 
  -6   6   3        4.87        5.87      0.71 o 
  -5   6   3      467.27      470.29      8.33 o 
  -4   6   3       51.35       51.90      2.08 o 
  -3   6   3        6.56        5.61      0.68 o 
  -2   6   3     1473.84     1518.54     29.72 o 
  -1   6   3       81.85       86.78      2.92 o 
   0   6   3      137.99      127.71      3.73 o 
   1   6   3      310.60      318.50      7.92 o 
   2   6   3        6.75        8.04      0.94 o 
   3   6   3      170.43      165.13      4.72 o 
   4   6   3      105.65      102.75      3.74 o 
   5   6   3        7.02        7.37      1.31 o 
 -10   7   3        0.72        1.37      0.98 o 
  -9   7   3       94.31       95.60      5.81 o 
  -8   7   3      114.61      119.61      4.56 o 
  -7   7   3      265.57      256.97      7.14 o 
  -6   7   3       25.09       27.77      1.83 o 
  -5   7   3      100.36       89.08      2.80 o 
  -4   7   3      100.97       84.97      2.64 o 
  -3   7   3       44.53       43.30      1.74 o 
  -2   7   3       14.40       10.30      0.83 o 
  -1   7   3        7.87        9.12      0.78 o 
   0   7   3       29.47       30.96      2.05 o 
   1   7   3      105.74      102.88      5.73 o 
   2   7   3      194.96      188.20      5.34 o 
   3   7   3        3.28        2.89      0.67 o 
   4   7   3        4.43        5.43      0.81 o 
 -10   8   3       49.73       51.59      5.48 o 
  -9   8   3        3.68        2.18      0.98 o 
  -8   8   3      103.52      105.69      4.38 o 
  -7   8   3       66.50       59.72      3.12 o 
  -6   8   3      109.26      103.12      3.59 o 
  -5   8   3      104.88       97.62      3.39 o 
  -4   8   3        0.02        0.11      0.26 o 
  -3   8   3       99.15       87.77      3.08 o 
  -2   8   3      218.13      207.19      5.69 o 
  -1   8   3        1.76        0.81      0.60 o 
   0   8   3      168.89      162.41      5.78 o 
   1   8   3       54.36       54.31      3.03 o 
   2   8   3        5.02        3.03      0.51 o 
   3   8   3        4.04        6.94      0.94 o 
  -9   9   3      159.64      159.66      8.10 o 
  -8   9   3       49.37       48.09      3.39 o 
  -7   9   3       18.05       22.97      1.76 o 
  -6   9   3      565.12      614.24     11.22 o 
  -5   9   3      133.53      135.65      4.84 o 
  -4   9   3      134.94      144.56      4.93 o 
  -3   9   3       35.88       39.09      2.65 o 
  -2   9   3       22.00       20.50      1.89 o 
  -1   9   3      128.35      129.34      5.37 o 
   0   9   3       46.49       43.56      2.80 o 
   1   9   3        0.73        1.31      0.59 o 
   2   9   3      128.37      149.99      7.21 o 
  -8  10   3        8.40        9.00      1.83 o 
  -7  10   3      181.59      188.64      6.57 o 
  -6  10   3       12.88       12.29      2.57 o 
  -5  10   3       73.29       78.74      3.64 o 
  -4  10   3      330.02      359.38     17.29 o 
  -3  10   3       58.68       53.14      4.02 o 
  -2  10   3        0.02       -0.77      0.77 o 
  -1  10   3       17.65       20.57      1.76 o 
   0  10   3        0.01        1.19      0.80 o 
  -4  11   3        4.55        2.11      1.12 o 
  -3  11   3       57.91       57.92      5.48 o 
   2 -12   4       33.32       36.55      3.44 o 
   3 -12   4       20.44       24.49      3.12 o 
   4 -12   4        5.97       11.21      1.78 o 
   5 -12   4      129.27      132.05      7.75 o 
   6 -12   4       19.98       26.57      4.08 o 
  -1 -11   4       78.91       83.08      7.31 o 
   0 -11   4      141.66      143.76      7.78 o 
   1 -11   4       16.66       15.65      2.88 o 
   2 -11   4      140.88      163.78      8.34 o 
   3 -11   4       92.97       95.51      6.00 o 
   4 -11   4        2.81        3.07      1.08 o 
   5 -11   4      271.67      276.64     11.23 o 
   6 -11   4        6.56        5.07      1.29 o 
   7 -11   4      144.81      132.84     10.26 o 
  -3 -10   4       55.80       57.78      5.20 o 
  -2 -10   4       14.89       17.09      1.96 o 
  -1 -10   4      162.75      171.99      8.28 o 
   0 -10   4      145.11      143.58      7.44 o 
   1 -10   4      265.38      263.27     10.38 o 
   2 -10   4        6.09        7.51      1.55 o 
   3 -10   4      105.67      110.22      6.21 o 
   4 -10   4      222.59      211.20      7.20 o 
   5 -10   4       10.64       11.89      1.35 o 
   6 -10   4       15.40       19.24      1.87 o 
   7 -10   4      166.20      169.20      7.90 o 
   8 -10   4       65.52       62.83      4.52 o 
   9 -10   4        1.19        4.50      1.27 o 
  -4  -9   4        0.34       -0.21      0.80 o 
  -3  -9   4      132.34      144.15      7.49 o 
  -2  -9   4        8.49        7.90      1.28 o 
  -1  -9   4      198.17      208.10      8.93 o 
   0  -9   4        4.62        3.95      1.04 o 
   1  -9   4      204.08      208.53      8.63 o 
   2  -9   4      163.45      159.04      5.73 o 
   3  -9   4      227.25      201.99      6.59 o 
   4  -9   4       28.94       23.89      1.64 o 
   5  -9   4       48.08       43.67      2.12 o 
   6  -9   4       41.90       44.71      2.22 o 
   7  -9   4      373.94      366.64      8.49 o 
   8  -9   4       58.99       54.93      3.10 o 
   9  -9   4       76.48       71.37      3.81 o 
  -4  -8   4      289.87      304.17      9.10 o 
  -3  -8   4        1.36        0.69      0.63 o 
  -2  -8   4      383.95      389.05     10.04 o 
  -1  -8   4       17.61       17.25      1.85 o 
   0  -8   4      243.65      238.47      5.99 o 
   1  -8   4      228.54      220.81      6.63 o 
   2  -8   4        5.55        5.34      0.98 o 
   3  -8   4       52.31       53.37      2.16 o 
   4  -8   4        3.46        4.98      0.74 o 
   5  -8   4        6.11        4.88      0.70 o 
   6  -8   4     1375.10     1373.43     18.68 o 
   7  -8   4       34.99       39.70      2.21 o 
   8  -8   4        4.01        3.60      1.10 o 
   9  -8   4       63.56       69.98      3.20 o 
  10  -8   4        4.35        5.19      1.34 o 
  -5  -7   4        4.27        5.90      1.34 o 
  -4  -7   4      117.00      112.92      4.82 o 
  -3  -7   4       60.11       56.68      3.09 o 
  -2  -7   4      233.42      222.23      6.68 o 
  -1  -7   4        8.24        8.40      0.95 o 
   0  -7   4       70.18       68.58      2.17 o 
   1  -7   4       64.77       67.30      2.39 o 
   2  -7   4      154.62      146.50      3.62 o 
   3  -7   4      510.96      495.17      8.06 o 
   4  -7   4      351.21      364.99      6.60 o 
   5  -7   4      436.62      434.98      7.52 o 
   6  -7   4       76.10       70.01      2.52 o 
   7  -7   4      780.56      745.01     12.80 o 
   8  -7   4      530.75      530.57     10.36 o 
   9  -7   4       23.45       16.49      1.34 o 
  10  -7   4        2.25        2.84      1.19 o 
  -7  -6   4        1.61        1.55      1.12 o 
  -6  -6   4        0.58       -0.44      0.64 o 
  -5  -6   4       40.67       47.85      3.42 o 
  -4  -6   4        2.71        3.52      0.70 o 
  -3  -6   4       13.28       14.44      2.01 o 
  -2  -6   4     1455.27     1462.70     18.98 o 
  -1  -6   4       46.51       42.04      1.45 o 
   0  -6   4      143.86      160.67      3.73 o 
   1  -6   4      219.05      256.59      4.10 o 
   2  -6   4      126.36      124.46      2.52 o 
   3  -6   4      159.46      154.06      3.50 o 
   4  -6   4        8.26        9.72      0.72 o 
   5  -6   4      105.90      114.39      3.06 o 
   6  -6   4       10.26        8.92      0.80 o 
   7  -6   4      243.70      237.75      6.68 o 
   8  -6   4        3.94        3.90      0.92 o 
   9  -6   4       66.91       55.91      3.17 o 
  10  -6   4      175.55      176.38      6.32 o 
  -7  -5   4       41.76       30.05      5.76 o 
  -6  -5   4      296.89      292.69     10.24 o 
  -5  -5   4       13.14       13.18      1.55 o 
  -4  -5   4       54.37       58.36      2.94 o 
  -3  -5   4      778.75      762.06     11.18 o 
  -2  -5   4      142.00      132.21      2.96 o 
  -1  -5   4       18.04       10.01      0.50 o 
   0  -5   4       23.33       21.61      0.83 o 
   1  -5   4       51.12       53.54      1.33 o 
   2  -5   4        3.55        0.66      0.19 o 
   3  -5   4      501.86      489.15      7.18 o 
   4  -5   4      139.49      137.47      3.47 o 
   5  -5   4      346.75      342.51      6.11 o 
   6  -5   4       97.35      101.59      4.07 o 
   7  -5   4      229.60      227.59      6.27 o 
   8  -5   4       54.98       52.66      2.86 o 
   9  -5   4       87.95       83.93      3.88 o 
  10  -5   4      473.82      482.04     12.00 o 
  -8  -4   4       39.45       24.46      3.37 o 
  -7  -4   4        2.86        5.20      1.14 o 
  -6  -4   4       58.74       47.11      3.38 o 
  -5  -4   4      256.65      235.95      6.75 o 
  -4  -4   4     1097.64     1105.51     19.35 o 
  -3  -4   4        6.39        8.16      0.88 o 
  -2  -4   4       56.45       48.90      1.25 o 
  -1  -4   4      930.43      963.73      9.20 o 
   0  -4   4     1293.94     1402.41     14.28 o 
   1  -4   4      296.67      275.40      4.58 o 
   2  -4   4       59.43       80.12      1.94 o 
   3  -4   4       34.22       21.08      1.16 o 
   4  -4   4     1281.77     1369.11     18.51 o 
   5  -4   4       40.12       37.66      1.58 o 
   6  -4   4       85.22       77.93      4.46 o 
   7  -4   4      234.46      235.13      6.19 o 
   8  -4   4      245.94      240.72      6.71 o 
   9  -4   4      387.59      393.78      9.68 o 
  10  -4   4      119.29      121.97      6.21 o 
  -9  -3   4      184.39      235.04     13.35 o 
  -8  -3   4       18.48       15.11      2.04 o 
  -7  -3   4      675.43      676.65     24.88 o 
  -6  -3   4      453.42      455.61     10.49 o 
  -5  -3   4      332.87      342.08      8.30 o 
  -4  -3   4        0.93        1.16      0.54 o 
  -3  -3   4       52.57       56.25      1.68 o 
  -2  -3   4        3.48        7.65      0.45 o 
  -1  -3   4     1589.51     1618.83     14.98 o 
   0  -3   4     1968.87     2022.91     19.29 o 
   1  -3   4     1710.61     1767.99     16.97 o 
   2  -3   4     1021.90     1107.25     10.95 o 
   3  -3   4      233.22      255.13      3.92 o 
   4  -3   4      252.57      281.43      5.28 o 
   5  -3   4       16.64       15.59      0.95 o 
   6  -3   4       20.28       20.42      1.71 o 
   7  -3   4        0.02       -0.42      0.46 o 
   8  -3   4      686.21      697.02     15.09 o 
   9  -3   4      176.38      195.55      7.65 o 
  10  -3   4       47.58       45.34      4.08 o 
  -9  -2   4       23.29       22.24      2.06 o 
  -8  -2   4      134.28      147.25      6.76 o 
  -7  -2   4      284.50      297.40      9.79 o 
  -6  -2   4      768.57      765.94     14.92 o 
  -5  -2   4      941.74      899.56     16.22 o 
  -4  -2   4        1.90        3.48      0.61 o 
  -3  -2   4        2.40        3.16      0.33 o 
  -2  -2   4     1208.76     1167.29     11.90 o 
  -1  -2   4       24.31       22.38      0.78 o 
   0  -2   4       48.91       55.39      2.38 o 
   1  -2   4     2157.55     2170.69     20.04 o 
   2  -2   4      492.92      538.62      5.45 o 
   3  -2   4      181.76      178.57      2.48 o 
   4  -2   4      212.13      250.14      3.49 o 
   5  -2   4      140.79      158.81      3.44 o 
   6  -2   4      555.25      571.72     10.66 o 
   7  -2   4        0.01        0.07      0.39 o 
   8  -2   4       22.36       23.54      2.23 o 
   9  -2   4        1.03        1.27      0.60 o 
  -9  -1   4        4.00        3.91      1.04 o 
  -8  -1   4      300.58      310.29     12.23 o 
  -7  -1   4       81.51       82.24      4.42 o 
  -6  -1   4        7.03        9.62      1.00 o 
  -5  -1   4      779.94      788.52     11.08 o 
  -4  -1   4      203.17      214.10      3.74 o 
  -3  -1   4      328.10      297.77      4.40 o 
  -2  -1   4        0.03        2.10      0.44 o 
  -1  -1   4        0.07        0.36      0.59 o 
   0  -1   4     1299.65     1306.00     12.19 o 
   1  -1   4        4.09        7.59      0.70 o 
   2  -1   4      640.81      618.93      7.83 o 
   3  -1   4      812.62      829.24     12.74 o 
   4  -1   4      292.09      336.60      4.25 o 
   5  -1   4      637.71      614.09     10.71 o 
   6  -1   4        0.35       -0.30      0.91 o 
   7  -1   4      171.08      164.95      6.06 o 
   8  -1   4      383.56      386.65     17.29 o 
   9  -1   4      149.14      146.80      6.56 o 
 -10   0   4      139.41      144.09      9.42 o 
  -9   0   4       55.70       50.73      3.68 o 
  -8   0   4       51.66       55.49      3.57 o 
  -7   0   4      428.07      391.34     11.33 o 
  -6   0   4        6.53        4.66      0.56 o 
  -5   0   4     2049.72     2142.21     25.49 o 
  -4   0   4      103.30      135.67      2.73 o 
  -3   0   4     1516.31     1610.47     17.27 o 
  -2   0   4       23.16       26.45      1.04 o 
  -1   0   4      858.25      860.19     10.08 o 
   0   0   4      375.92      352.75      3.22 o 
   2   0   4      777.15      812.85     14.61 o 
   3   0   4      184.79      192.34      2.74 o 
   4   0   4     1017.69     1005.07     13.40 o 
   5   0   4       17.01       21.63      1.04 o 
   6   0   4      400.24      396.68     10.28 o 
   7   0   4      449.14      425.49     11.53 o 
   8   0   4        5.50        4.87      1.04 o 
   9   0   4       64.47       59.69      5.34 o 
 -10   1   4       53.24       46.81      4.92 o 
  -9   1   4       90.70       94.67      5.22 o 
  -8   1   4        4.29        3.71      0.84 o 
  -7   1   4       23.62       23.37      2.53 o 
  -6   1   4      600.05      605.18     12.03 o 
  -5   1   4       92.45       89.59      2.50 o 
  -4   1   4      168.46      146.38      3.13 o 
  -3   1   4     1041.01     1036.57     11.65 o 
  -2   1   4      142.36      146.73      3.45 o 
  -1   1   4      308.07      357.00      4.64 o 
   0   1   4        2.08        1.33      0.17 o 
   1   1   4      177.49      199.24      2.40 o 
   2   1   4     2259.53     2389.18     23.90 o 
   3   1   4       44.79       40.64      1.09 o 
   4   1   4        0.25        1.05      0.26 o 
   5   1   4      167.48      159.90      4.24 o 
   6   1   4        1.35        1.24      0.37 o 
   7   1   4      160.34      159.04     12.58 o 
   8   1   4       35.93       34.69      2.88 o 
 -10   2   4       57.69       54.36      4.04 o 
  -9   2   4       56.79       58.33      3.87 o 
  -8   2   4       19.69       20.23      2.08 o 
  -7   2   4      136.68      127.17      5.57 o 
  -6   2   4       77.91       77.30      3.15 o 
  -5   2   4     1170.56     1196.87     14.97 o 
  -4   2   4     3809.13     3876.57     36.67 o 
  -3   2   4     1869.38     2028.18     20.27 o 
  -2   2   4      171.94      203.31      3.86 o 
  -1   2   4       16.92       16.03      0.66 o 
   0   2   4      704.99      777.70      6.30 o 
   1   2   4      517.12      505.94      5.07 o 
   2   2   4       42.19       50.53      1.18 o 
   3   2   4       33.38       34.87      1.71 o 
   4   2   4     1013.57     1002.97     16.39 o 
   5   2   4        0.72        0.86      0.30 o 
   6   2   4      131.64      127.19      5.06 o 
   7   2   4       45.28       40.63      3.15 o 
   8   2   4       25.15       25.64      2.48 o 
 -10   3   4       75.10       73.28      4.90 o 
  -9   3   4      244.40      249.39     15.88 o 
  -8   3   4        0.15        0.28      0.41 o 
  -7   3   4       25.87       20.21      1.54 o 
  -6   3   4        9.27        7.40      0.80 o 
  -5   3   4      230.44      222.00      4.94 o 
  -4   3   4      581.89      551.19      6.77 o 
  -3   3   4     1732.60     1892.07     21.67 o 
  -2   3   4        4.13        9.69      1.14 o 
  -1   3   4      670.63      708.85     10.20 o 
   0   3   4      445.97      453.83      6.65 o 
   1   3   4        0.53        2.02      0.38 o 
   2   3   4        2.36        3.92      0.57 o 
   3   3   4      280.80      262.09      5.95 o 
   4   3   4      119.65      125.72      3.86 o 
   5   3   4      392.63      361.31      8.19 o 
   6   3   4       47.29       43.56      2.46 o 
   7   3   4       21.99       28.15      2.02 o 
 -10   4   4      307.19      331.19     17.43 o 
  -9   4   4       82.62       78.86      7.17 o 
  -8   4   4      407.70      349.33     16.17 o 
  -7   4   4      420.74      412.59     17.15 o 
  -6   4   4      443.83      455.19     10.08 o 
  -5   4   4      406.50      386.39      8.64 o 
  -4   4   4      316.09      344.95      6.68 o 
  -3   4   4       50.77       42.56      1.59 o 
  -2   4   4      636.55      603.43      7.87 o 
  -1   4   4      119.08      138.58      3.06 o 
   0   4   4      129.13      139.97      3.00 o 
   1   4   4      474.55      489.26      9.43 o 
   2   4   4      274.21      262.94      8.14 o 
   3   4   4       34.10       23.02      1.51 o 
   4   4   4       57.05       52.65      2.19 o 
   5   4   4      175.55      175.57      5.46 o 
   6   4   4       40.75       41.89      2.53 o 
   7   4   4        6.76        7.73      1.69 o 
 -10   5   4      130.03      118.93      9.56 o 
  -9   5   4      344.50      334.29     16.73 o 
  -8   5   4      147.06      162.50     10.26 o 
  -7   5   4        9.97        7.59      1.83 o 
  -6   5   4       10.73       11.45      1.20 o 
  -5   5   4      983.80     1009.50     22.44 o 
  -4   5   4        0.47        0.33      0.21 o 
  -3   5   4      228.77      230.99      4.79 o 
  -2   5   4       12.40       12.12      1.47 o 
  -1   5   4      665.49      702.07     10.02 o 
   0   5   4     1351.99     1295.01     21.41 o 
   1   5   4       21.50       21.62      1.41 o 
   2   5   4      548.05      555.00     11.24 o 
   3   5   4       40.19       40.95      2.30 o 
   4   5   4       77.90       76.25      2.90 o 
   5   5   4       70.09       70.97      3.40 o 
   6   5   4       49.26       50.04      4.92 o 
 -10   6   4        6.14        3.09      1.27 o 
  -9   6   4      219.98      214.80     13.07 o 
  -8   6   4       50.63       53.00      5.62 o 
  -7   6   4       75.14       67.18      4.27 o 
  -6   6   4       80.43       76.04      3.60 o 
  -5   6   4     1383.44     1382.96     25.46 o 
  -4   6   4       20.10       22.56      1.32 o 
  -3   6   4      234.92      206.72      4.71 o 
  -2   6   4      136.76      130.14      3.14 o 
  -1   6   4      199.29      172.65      4.59 o 
   0   6   4        5.22        4.74      0.92 o 
   1   6   4      103.91      101.04      3.91 o 
   2   6   4        8.79        7.46      1.49 o 
   3   6   4       10.11        6.73      0.73 o 
   4   6   4      268.75      271.02      7.71 o 
   5   6   4       16.52       14.95      1.69 o 
 -10   7   4        3.02        1.59      0.74 o 
  -9   7   4       42.93       49.25      4.07 o 
  -8   7   4       17.66       14.37      1.42 o 
  -7   7   4       86.06       81.49      3.55 o 
  -6   7   4       21.10       17.87      1.48 o 
  -5   7   4       29.71       27.48      1.63 o 
  -4   7   4      156.72      153.54      3.82 o 
  -3   7   4      383.26      349.33      6.25 o 
  -2   7   4      120.55      103.54      3.61 o 
  -1   7   4       72.91       72.31      3.37 o 
   0   7   4        0.00       -0.30      0.35 o 
   1   7   4        2.98        0.35      0.43 o 
   2   7   4       55.25       65.51      5.00 o 
   3   7   4       20.66       17.23      1.54 o 
   4   7   4       21.46       17.15      2.81 o 
  -9   8   4      155.96      158.56      6.75 o 
  -8   8   4       65.26       70.35      3.50 o 
  -7   8   4      307.57      321.50      8.42 o 
  -6   8   4       14.24       11.68      1.67 o 
  -5   8   4       30.76       34.58      1.73 o 
  -4   8   4      240.59      251.59      5.43 o 
  -3   8   4        9.89        5.38      0.75 o 
  -2   8   4      430.21      422.05     10.54 o 
  -1   8   4      113.92      104.11      4.45 o 
   0   8   4      176.73      170.00      6.02 o 
   1   8   4       33.12       32.26      2.30 o 
   2   8   4       10.07        8.44      0.86 o 
  -8   9   4       86.54       97.70      4.31 o 
  -7   9   4        0.01        0.60      0.92 o 
  -6   9   4        9.65        8.05      1.08 o 
  -5   9   4        0.06       -0.39      0.45 o 
  -4   9   4        8.16        6.14      0.95 o 
  -3   9   4      248.08      244.33      7.89 o 
  -2   9   4       24.24       25.92      3.30 o 
  -1   9   4       21.64       20.92      1.77 o 
   0   9   4      125.57      151.48      5.97 o 
   1   9   4      164.96      161.01      7.65 o 
  -7  10   4       77.41       89.10      8.01 o 
  -6  10   4        9.71        6.29      1.51 o 
  -5  10   4      131.56      160.25      6.54 o 
  -4  10   4        0.05        1.12      0.84 o 
  -3  10   4        1.08        3.86      1.76 o 
  -2  10   4       59.13       65.59      4.96 o 
  -1  10   4        1.26       -0.07      0.91 o 
   2 -12   5       14.01       11.52      3.16 o 
   3 -12   5       71.33       72.19      5.44 o 
   4 -12   5      168.89      172.99      8.86 o 
   5 -12   5       24.93       30.28      3.58 o 
  -1 -11   5       23.92       20.89      3.58 o 
   0 -11   5       74.57       82.12      5.62 o 
   1 -11   5       87.09       80.56      5.62 o 
   2 -11   5       41.68       41.12      3.66 o 
   3 -11   5       16.09       18.76      2.40 o 
   4 -11   5        8.16        7.43      1.58 o 
   5 -11   5      140.12      148.17      6.10 o 
   6 -11   5       74.46       71.47      4.90 o 
   7 -11   5        0.00       -0.24      0.74 o 
   8 -11   5       45.69       51.59      5.34 o 
  -3 -10   5      104.78      114.29      8.72 o 
  -2 -10   5       15.71       19.28      3.23 o 
  -1 -10   5        4.28        5.21      1.27 o 
   0 -10   5       87.20       89.26      6.47 o 
   1 -10   5        6.07        6.88      1.27 o 
   2 -10   5      381.32      393.62     16.31 o 
   3 -10   5        0.87        0.89      0.53 o 
   4 -10   5       36.00       31.05      2.46 o 
   5 -10   5       35.86       36.56      2.70 o 
   6 -10   5      101.16      109.34      5.97 o 
   7 -10   5        4.80        3.47      1.04 o 
   8 -10   5        2.46        1.16      0.81 o 
   9 -10   5        1.23        2.53      1.27 o 
  -4  -9   5       19.47       22.21      2.95 o 
  -3  -9   5      213.87      228.87      9.82 o 
  -2  -9   5       12.25       13.21      3.44 o 
  -1  -9   5      228.06      221.30      9.17 o 
   0  -9   5      240.30      231.86      9.27 o 
   1  -9   5       67.62       64.95      3.45 o 
   2  -9   5       19.46       21.89      1.89 o 
   3  -9   5      303.99      285.54      6.21 o 
   4  -9   5        5.68        2.07      0.50 o 
   5  -9   5      247.07      235.40      5.59 o 
   6  -9   5       25.14       20.00      1.54 o 
   7  -9   5      229.17      256.43      6.78 o 
   8  -9   5        9.05       10.45      1.28 o 
   9  -9   5        0.12        0.20      0.61 o 
  -5  -8   5       68.81       54.40      5.76 o 
  -4  -8   5        3.06        6.89      1.41 o 
  -3  -8   5       34.20       29.15      2.93 o 
  -2  -8   5       38.72       35.45      5.76 o 
  -1  -8   5      569.15      572.23     15.98 o 
   0  -8   5       36.18       36.16      2.41 o 
   1  -8   5       80.12       76.70      2.71 o 
   2  -8   5      263.48      260.76      5.54 o 
   3  -8   5        1.16        1.64      0.32 o 
   4  -8   5     1250.07     1183.88     16.27 o 
   5  -8   5      743.45      683.53     10.78 o 
   6  -8   5      150.64      144.72      4.47 o 
   7  -8   5        6.48        8.32      0.90 o 
   8  -8   5       28.38       25.13      1.68 o 
   9  -8   5       13.41       17.80      1.40 o 
  10  -8   5       66.78       65.49      3.48 o 
  -6  -7   5       18.71       16.17      2.39 o 
  -5  -7   5       16.93       24.88      3.65 o 
  -4  -7   5      207.71      199.05     11.39 o 
  -3  -7   5      464.55      441.20     10.77 o 
  -2  -7   5      663.28      614.79     13.12 o 
  -1  -7   5       84.84       73.87      2.89 o 
   0  -7   5        5.34        4.84      0.53 o 
   1  -7   5        9.40        7.60      0.89 o 
   2  -7   5      165.98      159.02      3.46 o 
   3  -7   5       25.14       26.01      1.32 o 
   4  -7   5      136.00      125.90      3.35 o 
   5  -7   5      136.35      148.16      3.85 o 
   6  -7   5      202.58      200.80      5.16 o 
   7  -7   5        1.49        1.31      0.37 o 
   8  -7   5       30.22       29.52      1.89 o 
   9  -7   5       16.35       11.53      1.83 o 
  10  -7   5        0.02        0.56      0.70 o 
  -7  -6   5       94.54       97.56      7.73 o 
  -6  -6   5       46.41       38.66      4.08 o 
  -5  -6   5       12.37        9.12      1.76 o 
  -4  -6   5       45.95       49.08      3.38 o 
  -3  -6   5        0.05        0.06      0.61 o 
  -2  -6   5     1162.60     1159.61     17.43 o 
  -1  -6   5      473.25      511.52      7.45 o 
   0  -6   5      416.68      447.15      6.61 o 
   1  -6   5      721.19      693.95      8.36 o 
   2  -6   5      267.95      280.44      4.67 o 
   3  -6   5      710.27      745.66     10.46 o 
   4  -6   5     1604.89     1550.31     19.17 o 
   5  -6   5       19.76       16.45      1.22 o 
   6  -6   5      264.14      264.95      7.79 o 
   7  -6   5       79.16       70.33      3.24 o 
   8  -6   5      111.31      106.50      4.29 o 
   9  -6   5       98.63      109.53      6.29 o 
  10  -6   5       69.74       64.88      4.32 o 
  -7  -5   5        1.29       -0.84      0.84 o 
  -6  -5   5        0.13        0.60      1.27 o 
  -5  -5   5      228.53      214.73      8.10 o 
  -4  -5   5      326.78      320.62      9.94 o 
  -3  -5   5      282.90      271.38      6.86 o 
  -2  -5   5        1.15        1.02      0.49 o 
  -1  -5   5       76.94       79.15      1.81 o 
   0  -5   5        3.61        2.28      0.34 o 
   1  -5   5       12.02       12.55      0.64 o 
   2  -5   5       12.11       10.27      0.67 o 
   3  -5   5     1074.99     1090.24     13.68 o 
   4  -5   5      476.26      499.76      7.37 o 
   5  -5   5      588.67      591.48      9.52 o 
   6  -5   5      644.83      627.55     15.74 o 
   7  -5   5        2.38        1.96      0.44 o 
   8  -5   5      103.03      113.66      4.30 o 
   9  -5   5       76.22       65.42      4.12 o 
  10  -5   5       99.48       97.43      5.42 o 
  -8  -4   5      398.19      384.19     17.71 o 
  -7  -4   5       32.79       38.88      3.13 o 
  -6  -4   5      151.41      129.04      9.35 o 
  -5  -4   5      121.72      112.82      5.32 o 
  -4  -4   5       41.27       43.09      2.83 o 
  -3  -4   5      342.54      332.01      5.34 o 
  -2  -4   5      177.79      190.32      3.87 o 
  -1  -4   5      206.15      212.81      3.15 o 
   0  -4   5      421.30      463.18      5.62 o 
   1  -4   5       76.52       96.47      1.85 o 
   2  -4   5     4401.91     4680.32     47.59 o 
   3  -4   5      593.29      590.34      7.86 o 
   4  -4   5       16.12       13.06      0.94 o 
   5  -4   5      231.72      238.13      5.51 o 
   6  -4   5       46.53       38.92      2.76 o 
   7  -4   5      375.66      376.12      9.56 o 
   8  -4   5        8.27        9.86      1.12 o 
   9  -4   5       62.10       61.17      3.87 o 
  10  -4   5       10.91        9.42      2.11 o 
  -9  -3   5       56.13       55.67      5.34 o 
  -8  -3   5      741.71      801.00     29.10 o 
  -7  -3   5       18.73       20.30      2.14 o 
  -6  -3   5      169.34      172.71      6.91 o 
  -5  -3   5       51.54       44.17      2.93 o 
  -4  -3   5      159.81      145.98      4.46 o 
  -3  -3   5      977.66      958.25     11.59 o 
  -2  -3   5        0.55        0.37      0.13 o 
  -1  -3   5      995.01     1025.66     10.02 o 
   0  -3   5       53.32       36.35      0.98 o 
   1  -3   5       79.31       90.31      1.57 o 
   2  -3   5      294.67      280.21      3.16 o 
   3  -3   5      717.35      851.78      8.67 o 
   4  -3   5       18.64       19.92      1.08 o 
   5  -3   5      234.65      231.40      4.48 o 
   6  -3   5       31.77       24.25      1.90 o 
   7  -3   5        1.20       -0.10      0.35 o 
   8  -3   5      185.63      191.23      7.01 o 
   9  -3   5       66.29       64.77      4.02 o 
  -9  -2   5      212.52      230.82     12.93 o 
  -8  -2   5       30.37       34.58      2.83 o 
  -7  -2   5        8.09        7.25      1.34 o 
  -6  -2   5      117.62      109.54      5.12 o 
  -5  -2   5        0.07        2.50      0.41 o 
  -4  -2   5      376.78      347.36      5.97 o 
  -3  -2   5       30.06       39.32      1.33 o 
  -2  -2   5       20.99       26.69      0.90 o 
  -1  -2   5      404.19      390.73      5.45 o 
   0  -2   5      690.17      752.21      8.27 o 
   1  -2   5     1959.16     2028.32     20.21 o 
   2  -2   5     2748.46     3051.72     30.17 o 
   3  -2   5       28.26       27.82      1.00 o 
   4  -2   5      703.69      676.93      8.37 o 
   5  -2   5       10.37        9.26      0.70 o 
   6  -2   5        3.15        4.85      0.64 o 
   7  -2   5      417.18      400.17     10.58 o 
   8  -2   5       21.91       20.13      2.04 o 
   9  -2   5      200.01      199.76      7.80 o 
 -10  -1   5        7.31        5.06      1.55 o 
  -9  -1   5      248.48      262.45     13.92 o 
  -8  -1   5       13.65       13.95      1.54 o 
  -7  -1   5      224.53      204.40      7.65 o 
  -6  -1   5      314.00      329.62      9.84 o 
  -5  -1   5       52.31       62.19      2.11 o 
  -4  -1   5      372.23      423.73      6.12 o 
  -3  -1   5     1630.99     1720.71     18.58 o 
  -2  -1   5      324.52      339.17      5.00 o 
  -1  -1   5      452.73      434.03      5.26 o 
   0  -1   5     1249.50     1354.47     12.71 o 
   1  -1   5     3596.57     4026.15     56.07 o 
   3  -1   5      303.06      302.26      5.08 o 
   4  -1   5      106.95      116.21      2.08 o 
   5  -1   5      183.57      180.41      3.55 o 
   6  -1   5      576.96      565.10     12.91 o 
   7  -1   5        0.35        0.49      0.54 o 
   8  -1   5      107.59      104.36      6.40 o 
   9  -1   5      170.70      168.81      7.11 o 
 -10   0   5      177.65      199.19     12.23 o 
  -9   0   5       34.42       40.49      4.50 o 
  -8   0   5       27.04       28.54      2.43 o 
  -7   0   5      372.62      381.12     11.32 o 
  -6   0   5      192.11      183.73      9.14 o 
  -5   0   5      114.91      112.88      3.26 o 
  -4   0   5       54.73       39.47      1.33 o 
  -3   0   5       58.04       68.16      1.68 o 
  -2   0   5     1683.61     1684.07     27.17 o 
  -1   0   5       89.54       99.56      1.88 o 
   0   0   5      143.52      156.62      1.97 o 
   3   0   5      496.39      499.99      6.65 o 
   4   0   5      915.34      978.22     15.06 o 
   5   0   5       29.24       32.65      1.30 o 
   6   0   5        3.30        3.47      0.88 o 
   7   0   5        1.34        0.82      0.49 o 
   8   0   5        4.06        3.51      1.69 o 
 -10   1   5       28.40       27.41      3.65 o 
  -9   1   5       10.55        8.01      1.69 o 
  -8   1   5       75.21       73.10      6.19 o 
  -7   1   5      163.17      160.31      8.72 o 
  -6   1   5       43.07       46.65      2.16 o 
  -5   1   5      304.53      293.21      5.97 o 
  -4   1   5      140.13      161.41      3.74 o 
  -3   1   5        0.15        5.31      0.45 o 
  -2   1   5       10.48        5.41      0.44 o 
  -1   1   5        9.82        7.55      0.60 o 
   0   1   5       18.25       13.46      0.40 o 
   1   1   5      325.12      378.15      3.92 o 
   2   1   5      549.37      572.54      7.68 o 
   3   1   5     1376.14     1401.00     15.96 o 
   4   1   5       31.51       33.53      1.51 o 
   5   1   5      344.04      343.22      7.05 o 
   6   1   5      361.43      361.49      7.92 o 
   7   1   5        0.30        0.22      0.39 o 
   8   1   5      206.16      215.55      8.05 o 
 -10   2   5       37.13       32.31      5.55 o 
  -9   2   5        6.87        4.92      1.69 o 
  -8   2   5       33.55       36.27      4.22 o 
  -7   2   5       89.19       97.98      6.89 o 
  -6   2   5      340.09      346.50      6.99 o 
  -5   2   5      214.98      205.63      4.23 o 
  -4   2   5      222.04      211.70      3.72 o 
  -3   2   5      229.33      254.84      4.31 o 
  -2   2   5        2.49        0.47      0.23 o 
  -1   2   5      313.43      332.91      4.35 o 
   0   2   5      201.34      244.84      2.59 o 
   1   2   5        0.08        2.70      0.42 o 
   2   2   5      633.46      575.93      8.27 o 
   3   2   5      763.79      793.16     11.28 o 
   4   2   5      442.75      425.74     10.13 o 
   5   2   5      456.22      449.20      9.03 o 
   6   2   5       23.69       22.28      2.40 o 
   7   2   5      122.30      129.51      4.62 o 
 -10   3   5        0.14        0.66      0.84 o 
  -9   3   5       20.54       26.52      2.63 o 
  -8   3   5      475.86      450.68     13.64 o 
  -7   3   5       60.97       48.32      3.38 o 
  -6   3   5      331.05      347.95      7.25 o 
  -5   3   5      405.40      396.34      8.73 o 
  -4   3   5       99.29      109.96      3.16 o 
  -3   3   5       16.50        8.89      0.70 o 
  -2   3   5       93.69      100.82      2.67 o 
  -1   3   5       53.65       56.04      1.45 o 
   0   3   5      394.48      402.67      5.32 o 
   1   3   5       39.81       39.41      1.44 o 
   2   3   5       60.44       63.61      1.97 o 
   3   3   5     1759.39     1740.25     26.91 o 
   4   3   5       21.15       25.67      1.54 o 
   5   3   5      378.70      398.20      8.76 o 
   6   3   5        0.87        0.14      0.41 o 
   7   3   5       40.69       42.09      2.57 o 
 -10   4   5        1.18        0.70      1.27 o 
  -9   4   5        2.98        1.83      0.98 o 
  -8   4   5      112.41      105.71      7.87 o 
  -7   4   5      405.64      383.21     16.59 o 
  -6   4   5      660.80      676.63     13.56 o 
  -5   4   5       43.36       44.48      2.34 o 
  -4   4   5      575.75      565.58      9.69 o 
  -3   4   5        4.91        2.17      0.47 o 
  -2   4   5      323.46      323.10      5.05 o 
  -1   4   5      284.36      257.66      4.64 o 
   0   4   5      148.66      139.37      3.46 o 
   1   4   5      584.08      568.74     10.65 o 
   2   4   5      142.46      138.19      4.13 o 
   3   4   5       59.72       61.31      3.28 o 
   4   4   5        2.91        2.41      0.66 o 
   5   4   5        1.63        2.27      0.63 o 
   6   4   5      202.38      212.94      6.52 o 
 -10   5   5        4.03        1.41      1.12 o 
  -9   5   5      114.50      123.00      9.28 o 
  -8   5   5        0.95        0.14      0.84 o 
  -7   5   5        3.45        8.15      1.55 o 
  -6   5   5      564.10      583.14     12.47 o 
  -5   5   5       12.83        9.80      1.05 o 
  -4   5   5      130.56      125.34      3.41 o 
  -3   5   5        0.17        0.38      0.19 o 
  -2   5   5       79.48       68.44      2.26 o 
  -1   5   5       89.85       84.78      2.79 o 
   0   5   5      308.04      301.39      7.16 o 
   1   5   5      172.51      167.66      5.05 o 
   2   5   5       70.47       72.98      3.08 o 
   3   5   5      173.93      159.91      8.22 o 
   4   5   5       44.91       45.25      2.51 o 
   5   5   5      252.74      283.50      7.84 o 
 -10   6   5      143.13      155.90     11.25 o 
  -9   6   5       76.02       70.15      6.89 o 
  -8   6   5       41.14       37.39      4.36 o 
  -7   6   5      224.68      227.98      8.99 o 
  -6   6   5      108.46      104.74      3.82 o 
  -5   6   5      268.08      252.38      5.74 o 
  -4   6   5      705.51      697.10     11.08 o 
  -3   6   5        1.46        0.67      0.28 o 
  -2   6   5       83.92       81.75      2.69 o 
  -1   6   5        1.91        4.11      0.57 o 
   0   6   5        2.11        3.16      0.61 o 
   1   6   5      163.80      164.04      5.30 o 
   2   6   5       36.34       28.66      2.42 o 
   3   6   5       26.86       27.36      2.17 o 
   4   6   5       48.99       44.50      4.06 o 
  -9   7   5       32.21       32.62      3.18 o 
  -8   7   5      156.59      179.90      8.13 o 
  -7   7   5       24.78       19.13      1.60 o 
  -6   7   5       96.13      102.05      4.07 o 
  -5   7   5       92.96       96.80      3.40 o 
  -4   7   5       39.10       36.48      1.68 o 
  -3   7   5       82.51       93.46      4.04 o 
  -2   7   5        8.61        9.45      0.97 o 
  -1   7   5        5.59        4.88      1.12 o 
   0   7   5      142.86      150.19      5.30 o 
   1   7   5       11.49        8.55      1.08 o 
   2   7   5      142.72      143.11      6.45 o 
   3   7   5      191.58      198.12      6.55 o 
  -9   8   5       34.25       34.44      4.36 o 
  -8   8   5       20.87       21.80      1.73 o 
  -7   8   5       24.59       22.60      1.76 o 
  -6   8   5        0.77        0.03      0.43 o 
  -5   8   5       45.24       40.94      2.16 o 
  -4   8   5      282.54      283.73      6.58 o 
  -3   8   5       55.79       51.64      3.25 o 
  -2   8   5       25.36       13.91      1.76 o 
  -1   8   5        9.76       10.72      1.20 o 
   0   8   5       56.97       51.93      3.08 o 
   1   8   5       20.03       14.12      1.40 o 
   2   8   5       18.64       15.18      2.39 o 
  -8   9   5      221.77      257.82     10.68 o 
  -7   9   5      227.58      246.55      9.57 o 
  -6   9   5      119.18      123.71      4.88 o 
  -5   9   5        4.58        2.95      0.81 o 
  -4   9   5        2.28        0.79      0.91 o 
  -3   9   5        0.07       -0.51      0.51 o 
  -2   9   5        1.06        1.86      1.47 o 
  -1   9   5       40.35       32.16      2.43 o 
   0   9   5        3.79        7.08      1.83 o 
  -5  10   5       29.45       29.94      3.65 o 
  -4  10   5      111.64      123.85      9.00 o 
  -3  10   5        0.67       -0.84      1.12 o 
   2 -12   6       23.52       15.72      4.85 o 
   3 -12   6        5.54        2.97      2.46 o 
   4 -12   6      181.83      170.02     12.65 o 
  -1 -11   6        0.30        0.28      0.78 o 
   0 -11   6      134.46      147.12     15.53 o 
   1 -11   6       16.46       16.92      2.38 o 
   2 -11   6       14.06       13.15      3.94 o 
   3 -11   6       42.46       38.56      3.60 o 
   4 -11   6        9.06        6.53      1.67 o 
   5 -11   6       90.43       92.07      5.60 o 
   6 -11   6       36.59       30.86      2.90 o 
   7 -11   6        2.98        2.70      3.65 o 
  -3 -10   6        3.97        1.97      1.27 o 
  -2 -10   6       22.77       23.69      2.78 o 
  -1 -10   6      415.96      434.76     14.70 o 
   0 -10   6       49.96       44.71      3.86 o 
   1 -10   6      727.16      738.23     20.21 o 
   2 -10   6      262.10      250.04      7.97 o 
   3 -10   6       86.95       82.15      4.39 o 
   4 -10   6      127.96      125.73      5.28 o 
   5 -10   6       12.42        7.41      0.98 o 
   6 -10   6      291.85      314.90      9.92 o 
   7 -10   6      170.00      170.52      5.46 o 
   8 -10   6        3.23        1.79      0.61 o 
   9 -10   6       24.59       23.79      2.02 o 
  -4  -9   6        1.62       -0.42      1.12 o 
  -3  -9   6       63.27       58.81      6.26 o 
  -2  -9   6      233.75      252.70     10.22 o 
  -1  -9   6       58.18       52.52      5.48 o 
   0  -9   6      131.95      126.37      7.45 o 
   1  -9   6       89.79       92.37      4.24 o 
   2  -9   6      133.68      135.20      3.99 o 
   3  -9   6      646.33      615.18     10.32 o 
   4  -9   6       36.77       38.57      1.94 o 
   5  -9   6        1.26        3.01      0.57 o 
   6  -9   6       16.32       17.17      1.37 o 
   7  -9   6      123.51      115.84      4.19 o 
   8  -9   6       51.59       49.47      2.57 o 
   9  -9   6        2.37        2.17      1.01 o 
  -5  -8   6        5.91        9.70      2.11 o 
  -4  -8   6       71.31       69.58      6.75 o 
  -3  -8   6        8.20        9.57      1.66 o 
  -2  -8   6       93.20       92.49      5.36 o 
  -1  -8   6       65.41       61.19      3.27 o 
   0  -8   6       14.12       12.19      1.30 o 
   1  -8   6       33.56       35.25      1.76 o 
   2  -8   6       62.53       62.20      2.37 o 
   3  -8   6       47.76       48.07      2.05 o 
   4  -8   6      159.19      155.32      4.04 o 
   5  -8   6      228.27      243.40      5.99 o 
   6  -8   6      110.76      101.92      3.59 o 
   7  -8   6       52.54       47.05      2.41 o 
   8  -8   6      168.61      168.61      5.11 o 
   9  -8   6        1.23        0.11      0.48 o 
  -6  -7   6        2.14        2.95      1.41 o 
  -5  -7   6      248.29      269.62     14.48 o 
  -4  -7   6      145.24      129.33      9.14 o 
  -3  -7   6      130.28      135.27      6.64 o 
  -2  -7   6       57.55       56.74      3.02 o 
  -1  -7   6      131.74      129.85      3.61 o 
   0  -7   6      329.68      331.85      6.32 o 
   1  -7   6      421.52      421.57      7.31 o 
   2  -7   6      236.41      247.22      4.59 o 
   3  -7   6      700.94      678.24     10.11 o 
   4  -7   6       40.85       39.23      1.92 o 
   5  -7   6     1783.35     1723.86     24.09 o 
   6  -7   6       56.92       57.95      2.45 o 
   7  -7   6       12.88       12.31      1.22 o 
   8  -7   6      201.87      190.75      5.30 o 
   9  -7   6        0.04       -0.50      0.53 o 
  -7  -6   6        0.01        0.98      1.12 o 
  -6  -6   6       51.62       50.47      4.92 o 
  -5  -6   6        0.64        0.70      0.84 o 
  -4  -6   6       31.35       28.96      3.37 o 
  -3  -6   6      107.28      103.60      4.91 o 
  -2  -6   6       11.37       11.09      1.05 o 
  -1  -6   6      299.33      311.83      5.88 o 
   0  -6   6        2.72        2.06      0.29 o 
   1  -6   6      107.44      105.68      2.58 o 
   2  -6   6      546.19      530.17      7.35 o 
   3  -6   6      388.67      376.26      6.27 o 
   4  -6   6     2696.70     2679.73     34.61 o 
   5  -6   6        1.46        0.93      0.34 o 
   6  -6   6        2.41        1.90      0.36 o 
   7  -6   6      193.14      188.97      6.20 o 
   8  -6   6       14.20       14.04      2.41 o 
   9  -6   6        6.30        7.31      1.34 o 
  -8  -5   6        8.32       12.93      2.25 o 
  -7  -5   6        4.12        3.94      1.27 o 
  -6  -5   6      219.97      229.42     12.79 o 
  -5  -5   6        2.48        3.37      1.27 o 
  -4  -5   6     1008.34      963.36     31.07 o 
  -3  -5   6      298.10      309.08      5.85 o 
  -2  -5   6        6.83        4.95      0.48 o 
  -1  -5   6       62.48       64.23      1.86 o 
   0  -5   6       13.28       23.06      1.03 o 
   1  -5   6       93.27      104.56      2.35 o 
   2  -5   6      103.37      113.35      2.65 o 
   3  -5   6       18.78       17.96      0.96 o 
   4  -5   6        9.27        8.68      0.73 o 
   5  -5   6       19.13       17.61      1.13 o 
   6  -5   6       34.30       36.38      2.03 o 
   7  -5   6      330.15      305.98      7.43 o 
   8  -5   6       52.41       45.64      3.08 o 
   9  -5   6      291.81      282.22      9.59 o 
  -8  -4   6        0.08        0.14      0.98 o 
  -7  -4   6      230.45      260.35     13.78 o 
  -6  -4   6      105.90      107.68      7.73 o 
  -5  -4   6        9.88        7.24      1.09 o 
  -4  -4   6      580.49      573.06     10.14 o 
  -3  -4   6       47.34       47.73      3.03 o 
  -2  -4   6      198.00      202.45      4.01 o 
  -1  -4   6      720.02      719.97      8.26 o 
   0  -4   6      123.39      140.02      2.67 o 
   1  -4   6      406.47      385.53      4.79 o 
   2  -4   6      244.06      234.52      3.51 o 
   3  -4   6     1257.80     1295.61     15.27 o 
   4  -4   6      220.62      211.39      4.76 o 
   5  -4   6        3.82        5.04      0.66 o 
   6  -4   6     1077.66     1033.78     25.25 o 
   7  -4   6      779.01      795.83     45.55 o 
   8  -4   6        3.67        4.33      1.83 o 
   9  -4   6      161.62      156.67      6.61 o 
  -9  -3   6       61.03       62.27      6.04 o 
  -8  -3   6        9.37        8.58      1.69 o 
  -7  -3   6       12.09        6.19      1.69 o 
  -6  -3   6       46.16       42.88      4.64 o 
  -5  -3   6      819.54      795.17     18.44 o 
  -4  -3   6       45.93       43.84      1.92 o 
  -3  -3   6       21.19       21.79      1.24 o 
  -2  -3   6     2458.26     2548.84     24.72 o 
  -1  -3   6       89.81       97.39      1.87 o 
   0  -3   6      523.27      529.04      6.50 o 
   1  -3   6      611.25      636.87      6.76 o 
   2  -3   6      844.49      872.29      8.14 o 
   3  -3   6     1343.86     1411.29     16.17 o 
   4  -3   6       13.32       16.45      1.29 o 
   5  -3   6        0.17        0.81      0.31 o 
   6  -3   6       98.13      100.18      3.97 o 
   7  -3   6      276.05      253.28     11.53 o 
   8  -3   6      601.39      608.94     15.01 o 
   9  -3   6       18.21       19.81      3.37 o 
  -9  -2   6        0.55       -0.98      0.98 o 
  -8  -2   6       63.95       64.81      6.04 o 
  -7  -2   6       18.54       18.56      2.81 o 
  -6  -2   6       55.07       47.65      4.50 o 
  -5  -2   6      448.70      458.23      8.54 o 
  -4  -2   6      248.29      257.83      5.47 o 
  -3  -2   6       54.95       46.52      1.62 o 
  -2  -2   6      542.34      533.70      7.20 o 
  -1  -2   6     1108.53     1229.07     13.37 o 
   0  -2   6     1204.81     1323.35     12.82 o 
   1  -2   6       48.33       53.40      1.02 o 
   2  -2   6      544.93      562.50     12.17 o 
   3  -2   6        0.01       -0.17      0.27 o 
   4  -2   6       68.22       69.69      1.66 o 
   5  -2   6      294.75      291.35      5.81 o 
   6  -2   6       14.02       13.92      1.39 o 
   7  -2   6      203.86      195.85      9.42 o 
   8  -2   6      280.46      285.83      8.94 o 
   9  -2   6       21.35       18.19      3.80 o 
 -10  -1   6       87.95       91.80      7.17 o 
  -9  -1   6      177.82      185.42     11.39 o 
  -8  -1   6       64.62       64.81      6.04 o 
  -7  -1   6       39.06       28.54      3.51 o 
  -6  -1   6      115.39       99.53      6.89 o 
  -5  -1   6       81.86       77.28      2.71 o 
  -4  -1   6       59.32       60.76      1.94 o 
  -3  -1   6     2186.73     2231.05     23.62 o 
  -2  -1   6      458.83      462.35      7.30 o 
  -1  -1   6      304.63      339.07      5.28 o 
   0  -1   6      100.43       72.58      1.17 o 
   1  -1   6        0.28        1.62      0.25 o 
   3  -1   6      708.12      694.78     12.87 o 
   4  -1   6       45.84       48.10      1.12 o 
   5  -1   6      344.87      337.24      5.50 o 
   6  -1   6        0.61        1.41      0.54 o 
   7  -1   6       11.47       11.37      1.44 o 
   8  -1   6      265.68      281.51      8.94 o 
 -10   0   6        0.76        0.56      1.27 o 
  -9   0   6      119.95      113.02      8.58 o 
  -8   0   6        9.69        8.43      1.97 o 
  -7   0   6       61.10       62.56      5.48 o 
  -6   0   6       16.70       13.45      1.38 o 
  -5   0   6       13.75       14.79      1.00 o 
  -4   0   6      700.93      667.50      9.42 o 
  -3   0   6       41.79       29.36      1.14 o 
  -2   0   6      106.26      118.28      2.49 o 
  -1   0   6      372.02      343.48      5.37 o 
   0   0   6        2.30        2.73      0.19 o 
   3   0   6      374.76      417.38      8.35 o 
   4   0   6     1188.26     1195.63     17.98 o 
   5   0   6      252.86      249.62      4.52 o 
   6   0   6        6.80        9.26      1.49 o 
   7   0   6      454.57      451.13     18.77 o 
   8   0   6        0.31        2.03      1.27 o 
 -10   1   6       60.98       73.94      6.89 o 
  -9   1   6       52.12       55.11      5.48 o 
  -8   1   6       47.09       50.61      5.20 o 
  -7   1   6       93.55       87.86      6.75 o 
  -6   1   6      435.67      474.46     10.38 o 
  -5   1   6        1.42        1.20      0.55 o 
  -4   1   6      294.39      291.79      5.82 o 
  -3   1   6        2.92        7.14      0.54 o 
  -2   1   6      639.22      622.65      8.22 o 
  -1   1   6       60.15       64.03      1.27 o 
   0   1   6        5.47        7.81      0.48 o 
   1   1   6      378.80      367.36      3.60 o 
   2   1   6      335.88      345.09      4.33 o 
   3   1   6      260.84      258.60      4.99 o 
   4   1   6       63.38       67.75      3.11 o 
   5   1   6       23.20       24.29      1.37 o 
   6   1   6      319.82      297.59      6.87 o 
   7   1   6        5.51        5.14      0.80 o 
 -10   2   6      146.20      157.80      7.80 o 
  -9   2   6       14.37       15.66      2.32 o 
  -8   2   6        5.57        6.15      1.76 o 
  -7   2   6     1006.50      972.79     22.41 o 
  -6   2   6       78.71       82.18      3.43 o 
  -5   2   6      138.18      145.17      3.95 o 
  -4   2   6       84.23       76.77      2.54 o 
  -3   2   6      208.77      234.24      6.90 o 
  -2   2   6        1.17        1.38      0.54 o 
  -1   2   6       94.32       96.73      2.28 o 
   0   2   6      459.02      447.86      4.78 o 
   1   2   6       78.55       77.57      1.51 o 
   2   2   6       73.69       80.32      2.23 o 
   3   2   6      123.65      126.13      3.27 o 
   4   2   6       46.25       54.82      2.73 o 
   5   2   6       20.80       22.55      1.42 o 
   6   2   6       56.60       60.74      2.69 o 
   7   2   6      158.08      169.59      5.41 o 
 -10   3   6        1.50        0.61      0.78 o 
  -9   3   6        9.50        6.18      1.25 o 
  -8   3   6        4.21        4.49      1.04 o 
  -7   3   6       49.76       43.97      3.28 o 
  -6   3   6      113.31      103.56      3.51 o 
  -5   3   6     2021.69     2031.60     32.80 o 
  -4   3   6      130.03      119.27      3.39 o 
  -3   3   6      199.76      207.99      4.52 o 
  -2   3   6      194.89      180.74      3.97 o 
  -1   3   6       13.55       13.41      0.68 o 
   0   3   6      663.46      674.08      9.01 o 
   1   3   6      390.04      386.27      6.41 o 
   2   3   6       13.55       13.88      1.05 o 
   3   3   6      564.23      579.68     17.71 o 
   4   3   6        6.25        8.04      1.19 o 
   5   3   6       84.57       88.66      3.35 o 
   6   3   6       79.86       87.58      3.57 o 
 -10   4   6      208.65      200.04     13.07 o 
  -9   4   6       56.10       60.87      6.04 o 
  -8   4   6        2.88        1.12      0.70 o 
  -7   4   6       65.70       59.32      5.48 o 
  -6   4   6      431.43      438.19     12.10 o 
  -5   4   6     1421.87     1433.23     23.97 o 
  -4   4   6       40.36       43.37      2.46 o 
  -3   4   6      346.57      354.16      6.81 o 
  -2   4   6       48.64       41.20      1.48 o 
  -1   4   6      457.57      442.32      6.97 o 
   0   4   6      209.37      201.59      4.46 o 
   1   4   6      179.56      184.01      4.84 o 
   2   4   6      419.91      408.49     10.33 o 
   3   4   6      123.05      125.11      4.97 o 
   4   4   6      293.18      274.11      6.87 o 
   5   4   6      136.57      132.94      4.59 o 
 -10   5   6       79.56       86.73      7.87 o 
  -9   5   6       42.38       40.06      4.64 o 
  -8   5   6       17.33       18.84      3.09 o 
  -7   5   6       29.39       22.91      3.09 o 
  -6   5   6      130.63      138.28      6.01 o 
  -5   5   6      148.77      144.46      5.79 o 
  -4   5   6      187.37      192.78      4.12 o 
  -3   5   6      498.09      503.24      8.35 o 
  -2   5   6      134.11      119.60      5.15 o 
  -1   5   6        4.92        3.58      0.67 o 
   0   5   6      175.94      183.47      5.25 o 
   1   5   6       28.33       25.62      1.64 o 
   2   5   6      258.15      271.67      8.45 o 
   3   5   6       10.05       14.16      1.59 o 
   4   5   6      107.20       98.84      3.97 o 
   5   5   6        0.76        0.28      0.70 o 
  -9   6   6       29.52       29.66      3.94 o 
  -8   6   6      119.10      118.79      9.00 o 
  -7   6   6        1.06       -0.24      0.54 o 
  -6   6   6      150.03      162.14      5.06 o 
  -5   6   6      137.99      128.67      3.49 o 
  -4   6   6       18.09       20.95      1.29 o 
  -3   6   6       29.99       24.82      1.60 o 
  -2   6   6       31.39       27.73      1.49 o 
  -1   6   6     1195.32     1102.58     17.12 o 
   0   6   6       13.73       11.81      1.19 o 
   1   6   6       64.15       61.41      3.68 o 
   2   6   6      223.36      228.14      8.05 o 
   3   6   6        2.54        1.75      0.84 o 
   4   6   6      110.64      125.81      8.01 o 
  -9   7   6        7.60       10.30      1.32 o 
  -8   7   6        5.96        4.67      1.81 o 
  -7   7   6      139.43      136.45      4.99 o 
  -6   7   6       74.34       70.22      2.92 o 
  -5   7   6        2.35        2.00      0.50 o 
  -4   7   6      128.06      105.97      4.04 o 
  -3   7   6       37.92       36.76      2.24 o 
  -2   7   6      167.95      175.05      5.14 o 
  -1   7   6        0.21       -0.23      0.54 o 
   0   7   6       57.78       47.49      2.73 o 
   1   7   6        9.27        7.17      1.24 o 
   2   7   6      143.83      157.14      6.91 o 
  -8   8   6       28.46       26.60      1.97 o 
  -7   8   6      179.68      189.89      7.43 o 
  -6   8   6        5.17        2.65      0.74 o 
  -5   8   6        3.97        2.52      0.72 o 
  -4   8   6       31.50       31.19      1.83 o 
  -3   8   6       25.00       26.72      1.76 o 
  -2   8   6        0.15        0.26      0.99 o 
  -1   8   6        0.34        0.31      0.56 o 
   0   8   6        3.03        0.84      0.80 o 
  -7   9   6       77.31       73.66      6.89 o 
  -6   9   6       69.44       78.83      4.29 o 
  -5   9   6       97.94       98.10      4.21 o 
  -4   9   6        4.06        3.03      0.63 o 
  -3   9   6        0.64       -0.31      0.59 o 
  -2   9   6       45.79       42.89      2.81 o 
  -1   9   6        0.72        1.97      0.98 o 
   1 -12   7       40.48       42.31      5.20 o 
   2 -12   7        0.45        2.25      1.41 o 
   3 -12   7       21.32       22.35      3.80 o 
   5 -12   7        1.90        1.27      1.12 o 
   6 -12   7       15.70       15.32      1.83 o 
  -1 -11   7       14.37       11.67      2.67 o 
   0 -11   7      443.96      502.52     16.64 o 
   1 -11   7      284.38      289.67     16.59 o 
   2 -11   7        3.02        1.83      1.76 o 
   3 -11   7        1.51        0.88      0.61 o 
   4 -11   7        0.70        0.91      0.80 o 
   5 -11   7        1.18        0.84      0.67 o 
   6 -11   7      184.59      171.88      8.10 o 
   7 -11   7       88.57       95.01      7.03 o 
  -2 -10   7        6.86        3.23      1.29 o 
  -1 -10   7      221.68      247.89     15.88 o 
   0 -10   7      187.86      185.40      8.59 o 
   1 -10   7        0.07       -0.65      0.65 o 
   2 -10   7      111.50      121.89      5.23 o 
   3 -10   7       36.78       26.74      2.27 o 
   4 -10   7       38.29       37.31      2.25 o 
   5 -10   7      107.21      101.21      3.97 o 
   6 -10   7        5.01        7.58      1.54 o 
   7 -10   7       15.16       13.56      1.20 o 
   8 -10   7       23.31       22.34      1.66 o 
  -4  -9   7       27.72       25.16      3.94 o 
  -3  -9   7      280.70      260.77     14.90 o 
  -2  -9   7       21.83       24.91      5.34 o 
  -1  -9   7        3.42        1.44      0.98 o 
   0  -9   7      111.84      110.98      4.85 o 
   1  -9   7        8.52        5.68      1.18 o 
   2  -9   7       18.74       21.69      1.41 o 
   3  -9   7      158.18      152.79      4.26 o 
   4  -9   7       12.99        8.32      1.30 o 
   5  -9   7        7.68        8.51      1.18 o 
   6  -9   7        4.27        3.10      0.85 o 
   7  -9   7        3.50        2.56      0.75 o 
   8  -9   7       18.14       16.93      1.91 o 
   9  -9   7       58.00       53.66      4.99 o 
  -5  -8   7       74.41       89.97      7.87 o 
  -4  -8   7       83.36       87.02      7.73 o 
  -3  -8   7      175.67      183.59      8.36 o 
  -2  -8   7      416.17      419.05     13.50 o 
  -1  -8   7      690.84      699.40     21.89 o 
   0  -8   7       26.71       20.66      1.34 o 
   1  -8   7      128.18      149.50      4.03 o 
   2  -8   7      927.43      883.79     13.00 o 
   3  -8   7       35.78       29.37      1.54 o 
   4  -8   7      834.31      809.44     13.45 o 
   5  -8   7       30.03       27.58      1.72 o 
   6  -8   7       57.53       55.10      2.58 o 
   7  -8   7       64.34       61.41      2.79 o 
   8  -8   7       18.64       15.41      1.25 o 
   9  -8   7       34.79       33.10      2.38 o 
  -6  -7   7      108.94      121.88      9.42 o 
  -5  -7   7       19.79       24.32      3.65 o 
  -4  -7   7       69.91       73.52      6.61 o 
  -3  -7   7       33.17       28.82      3.94 o 
  -2  -7   7      318.78      324.59      8.61 o 
  -1  -7   7       37.43       41.44      1.89 o 
   0  -7   7        2.08        2.68      0.61 o 
   1  -7   7      149.73      131.35      3.18 o 
   2  -7   7        6.42        5.52      0.70 o 
   3  -7   7       74.00       70.66      2.64 o 
   4  -7   7      317.27      318.10      6.64 o 
   5  -7   7      494.08      495.97      9.07 o 
   6  -7   7       27.85       27.45      1.90 o 
   7  -7   7        0.04        0.37      0.33 o 
   8  -7   7        3.52        1.62      1.01 o 
   9  -7   7      193.77      197.70      6.46 o 
  -7  -6   7       20.92       18.13      2.39 o 
  -6  -6   7        8.07       10.12      2.53 o 
  -5  -6   7        6.22        7.59      1.69 o 
  -4  -6   7      165.09      172.77     10.40 o 
  -3  -6   7      407.00      406.82     11.72 o 
  -2  -6   7        2.89        4.16      0.65 o 
  -1  -6   7      192.23      191.66      4.35 o 
   0  -6   7       46.74       50.09      1.74 o 
   1  -6   7      423.98      414.84      6.25 o 
   2  -6   7        0.67        1.12      0.40 o 
   3  -6   7       31.32       26.92      1.44 o 
   4  -6   7     1904.91     1840.17     24.67 o 
   5  -6   7       27.02       26.35      1.44 o 
   6  -6   7        1.20        1.22      0.37 o 
   7  -6   7        1.39        0.95      0.64 o 
   8  -6   7       23.55       21.29      3.02 o 
   9  -6   7       35.58       30.00      2.68 o 
  -8  -5   7      154.50      162.08     10.40 o 
  -7  -5   7      440.51      473.88     21.09 o 
  -6  -5   7       46.17       40.63      4.64 o 
  -5  -5   7      534.54      550.49     21.79 o 
  -4  -5   7      285.22      300.83     14.06 o 
  -3  -5   7      439.07      446.78      8.54 o 
  -2  -5   7      224.82      210.27      5.00 o 
  -1  -5   7       25.39       29.71      1.23 o 
   0  -5   7      911.33      915.30     11.11 o 
   1  -5   7        9.08        9.43      0.60 o 
   2  -5   7       99.11       89.04      3.49 o 
   3  -5   7      608.93      583.24      9.09 o 
   4  -5   7      208.21      200.11      4.21 o 
   5  -5   7     1084.77     1064.05     15.10 o 
   6  -5   7      262.08      259.78      7.75 o 
   7  -5   7       14.81        9.22      1.34 o 
   8  -5   7       25.28       29.74      3.09 o 
   9  -5   7        8.03        6.85      1.28 o 
  -8  -4   7        7.05        4.78      1.41 o 
  -7  -4   7        3.06        5.34      1.69 o 
  -6  -4   7        5.16        5.48      1.41 o 
  -5  -4   7      196.53      179.37     10.26 o 
  -4  -4   7     1674.92     1650.81     27.15 o 
  -3  -4   7      122.68      125.52      4.06 o 
  -2  -4   7        5.92        6.59      0.55 o 
  -1  -4   7      284.08      249.67      4.53 o 
   0  -4   7      565.34      595.04      7.56 o 
   1  -4   7       59.11       66.02      1.46 o 
   2  -4   7     1533.55     1638.98     18.91 o 
   3  -4   7        7.40       13.71      0.68 o 
   4  -4   7       63.18       57.47      1.80 o 
   5  -4   7      757.47      727.01     15.30 o 
   6  -4   7       17.47       22.32      1.79 o 
   7  -4   7        0.80       -0.82      0.91 o 
   8  -4   7       28.57       25.34      2.09 o 
   9  -4   7        1.07        1.05      0.70 o 
  -9  -3   7       27.08       28.82      3.09 o 
  -8  -3   7       96.14      115.13      8.86 o 
  -7  -3   7        0.54        0.00      0.84 o 
  -6  -3   7       93.66       90.95      6.89 o 
  -5  -3   7      703.81      697.96     24.18 o 
  -4  -3   7      141.62      132.22      4.43 o 
  -3  -3   7       41.32       42.28      1.81 o 
  -2  -3   7       86.06      102.03      2.57 o 
  -1  -3   7       67.22       74.44      2.12 o 
   0  -3   7      513.55      530.15      7.16 o 
   1  -3   7     1019.64     1088.03     14.90 o 
   2  -3   7        0.03        0.24      0.17 o 
   3  -3   7        0.45        0.25      0.17 o 
   4  -3   7      208.05      207.24      4.07 o 
   5  -3   7       80.91       68.73      3.73 o 
   6  -3   7       64.68       65.33      3.09 o 
   7  -3   7        0.03        0.22      0.44 o 
   8  -3   7      104.12      101.78      8.93 o 
   9  -3   7       73.98       82.39      4.37 o 
  -9  -2   7      165.00      187.53     11.95 o 
  -8  -2   7        1.29        0.28      0.84 o 
  -7  -2   7       38.14       37.11      4.36 o 
  -6  -2   7       69.37       61.85      5.48 o 
  -5  -2   7      258.18      245.98      6.68 o 
  -4  -2   7      756.15      725.51     13.53 o 
  -3  -2   7       97.45       85.23      2.80 o 
  -2  -2   7     2532.39     2641.03     30.02 o 
  -1  -2   7     1579.15     1537.48     17.90 o 
   0  -2   7        0.63        1.84      0.24 o 
   1  -2   7      582.17      621.38      6.77 o 
   2  -2   7      246.95      228.03      4.00 o 
   3  -2   7        4.79        6.70      0.60 o 
   4  -2   7     1351.66     1297.77     35.71 o 
   5  -2   7      110.95      123.63      3.19 o 
   6  -2   7        1.70        2.60      0.70 o 
   7  -2   7      113.81      113.03      4.99 o 
   8  -2   7       22.28       24.80      3.65 o 
  -9  -1   7       34.62       34.72      4.08 o 
  -7  -1   7       28.81       26.99      3.51 o 
  -6  -1   7        0.04        0.14      0.56 o 
  -5  -1   7      107.07       98.57      3.75 o 
  -4  -1   7      231.24      211.01      6.25 o 
  -3  -1   7        6.73       15.29      1.26 o 
  -2  -1   7      229.83      199.88      4.09 o 
  -1  -1   7      343.65      389.28      5.00 o 
   0  -1   7      595.41      634.20      6.02 o 
   1  -1   7      410.41      441.30      6.86 o 
   4  -1   7      271.85      265.16      7.59 o 
   5  -1   7      110.20       99.77      2.22 o 
   6  -1   7      398.92      389.17      7.60 o 
   7  -1   7       11.72       11.97      2.53 o 
   8  -1   7       74.62       78.52      6.75 o 
 -10   0   7        6.82        2.95      1.12 o 
  -9   0   7       83.55       75.77      7.03 o 
  -8   0   7        0.44       -0.70      0.70 o 
  -7   0   7       65.68       62.56      5.76 o 
  -6   0   7      118.74      112.47      4.29 o 
  -5   0   7       88.33       92.26      3.55 o 
  -4   0   7      120.85      129.55      3.54 o 
  -3   0   7      803.33      787.86     11.81 o 
  -2   0   7       44.98       54.26      1.77 o 
  -1   0   7       38.89       40.11      1.05 o 
   0   0   7      650.40      765.31     11.44 o 
   1   0   7      444.52      439.43      8.45 o 
   3   0   7        9.64       10.50      1.34 o 
   4   0   7      192.44      202.17      3.94 o 
   5   0   7      534.33      541.48      8.05 o 
   6   0   7       49.72       51.72      2.16 o 
   7   0   7        0.11        0.21      0.50 o 
   8   0   7       25.30       25.16      2.95 o 
 -10   1   7       96.00      108.66      8.72 o 
  -9   1   7        0.99       -0.56      0.84 o 
  -8   1   7      324.51      332.88     15.88 o 
  -7   1   7       64.61       51.87      5.06 o 
  -6   1   7        0.65        0.12      0.41 o 
  -5   1   7      183.18      173.52      5.26 o 
  -4   1   7        5.68        6.43      0.62 o 
  -3   1   7       61.26       58.65      1.82 o 
  -2   1   7       11.66       19.60      0.87 o 
  -1   1   7      548.51      555.73      9.43 o 
   0   1   7     2344.83     2424.02     45.01 o 
   1   1   7       20.56       15.46      0.52 o 
   2   1   7      245.09      238.95      3.57 o 
   3   1   7      325.63      329.39      5.70 o 
   4   1   7       24.28       23.38      1.22 o 
   5   1   7      390.33      410.70      7.89 o 
   6   1   7       22.83       27.81      1.59 o 
   7   1   7       64.78       64.53      2.87 o 
 -10   2   7        2.64        2.93      3.44 o 
  -9   2   7        8.09        5.55      2.46 o 
  -8   2   7        3.76        3.74      1.48 o 
  -7   2   7       75.02       71.73      4.37 o 
  -6   2   7      798.18      730.23     12.52 o 
  -5   2   7       98.87       90.55      3.07 o 
  -4   2   7      501.03      476.60      8.43 o 
  -3   2   7        8.11        6.36      0.57 o 
  -2   2   7      159.95      145.60      3.33 o 
  -1   2   7      385.94      365.23      6.97 o 
   0   2   7      139.92      127.89      2.28 o 
   1   2   7     1089.99     1092.73     12.94 o 
   2   2   7     1946.16     1961.38     28.80 o 
   3   2   7       41.04       42.21      1.73 o 
   4   2   7      262.04      268.21      7.20 o 
   5   2   7       61.63       61.59      2.51 o 
   6   2   7        0.06        0.23      0.44 o 
 -10   3   7       16.92       14.56      1.86 o 
  -9   3   7        3.69        6.48      1.25 o 
  -8   3   7      113.79      124.54      6.31 o 
  -7   3   7       33.40       36.41      5.83 o 
  -6   3   7       12.15        9.99      1.14 o 
  -5   3   7        2.09        1.65      0.75 o 
  -4   3   7       48.51       41.60      1.90 o 
  -3   3   7       49.62       50.25      1.96 o 
  -2   3   7       10.11        7.75      1.10 o 
  -1   3   7        4.82        5.35      0.52 o 
   0   3   7       23.99       26.58      1.11 o 
   1   3   7     2291.90     2351.13     97.56 o 
   2   3   7        4.23        6.06      0.75 o 
   3   3   7       64.11       61.23      3.03 o 
   4   3   7      164.21      153.38      5.46 o 
   5   3   7      237.98      248.04      6.33 o 
   6   3   7       32.09       30.36      3.16 o 
 -10   4   7       15.89       22.91      3.09 o 
  -9   4   7      294.08      274.26     15.04 o 
  -8   4   7       13.60       11.11      2.11 o 
  -7   4   7        3.34        2.95      1.12 o 
  -6   4   7        0.03        0.10      0.44 o 
  -5   4   7       67.18       67.34      3.14 o 
  -4   4   7     1148.89     1104.57     16.71 o 
  -3   4   7      165.39      143.04      4.54 o 
  -2   4   7       23.32       18.54      0.97 o 
  -1   4   7      387.72      394.24      6.51 o 
   0   4   7       35.49       27.20      1.64 o 
   1   4   7      374.36      372.11      9.59 o 
   2   4   7      265.13      249.66      7.50 o 
   3   4   7       14.49       16.10      1.54 o 
   4   4   7      332.62      353.05     10.04 o 
   5   4   7       62.98       66.51      3.03 o 
  -9   5   7       22.72       21.93      3.37 o 
  -7   5   7      186.97      170.38     10.40 o 
  -6   5   7       14.79       11.96      1.30 o 
  -5   5   7        3.84        3.94      0.79 o 
  -4   5   7        0.57       -0.07      0.26 o 
  -3   5   7      184.92      179.38      4.32 o 
  -2   5   7      475.35      466.68      7.87 o 
  -1   5   7      304.32      284.43      7.22 o 
   0   5   7      365.56      354.27      9.93 o 
   1   5   7       45.34       44.12      3.44 o 
   2   5   7       21.98       19.26      1.88 o 
   3   5   7      270.28      295.43      9.19 o 
   4   5   7        8.43        8.64      1.07 o 
  -9   6   7       14.81       15.04      2.67 o 
  -8   6   7      133.59      111.19      8.58 o 
  -7   6   7      354.76      326.37     11.57 o 
  -6   6   7        1.58        2.17      0.67 o 
  -5   6   7        0.15        0.24      0.32 o 
  -4   6   7        0.32       -0.10      0.28 o 
  -3   6   7      165.75      153.72      4.73 o 
  -2   6   7        1.25        1.31      0.38 o 
  -1   6   7        3.43        4.45      0.68 o 
   0   6   7      188.10      165.81      6.51 o 
   1   6   7       43.38       36.14      3.09 o 
   2   6   7       18.97       18.08      3.51 o 
   3   6   7        0.77        1.27      0.98 o 
  -9   7   7       51.13       64.34      4.30 o 
  -8   7   7       64.18       63.71      6.98 o 
  -7   7   7        4.05        1.44      0.77 o 
  -6   7   7       63.89       60.28      2.71 o 
  -5   7   7      137.17      124.55      7.59 o 
  -4   7   7        5.77        5.82      0.93 o 
  -3   7   7       41.15       26.60      1.58 o 
  -2   7   7       36.80       26.29      1.71 o 
  -1   7   7        2.59        1.95      0.58 o 
   0   7   7      303.80      292.28      9.98 o 
   1   7   7        5.99        5.94      1.24 o 
  -7   8   7       33.44       26.93      2.86 o 
  -6   8   7      414.99      452.21     12.41 o 
  -5   8   7        7.43        7.49      0.93 o 
  -4   8   7        6.48        7.36      0.80 o 
  -3   8   7       71.44       72.03      3.27 o 
  -2   8   7        2.16        1.08      0.57 o 
  -1   8   7      203.27      220.29      8.83 o 
  -4   9   7       40.61       38.33      3.10 o 
  -3   9   7       75.11       87.02      7.03 o 
   1 -12   8       58.17       68.18      7.03 o 
   2 -12   8      216.45      243.48     14.90 o 
   4 -12   8        0.08       -1.12      1.12 o 
   5 -12   8      120.25      128.06      9.28 o 
  -1 -11   8        6.96        6.04      2.11 o 
   0 -11   8        3.22        7.71      3.51 o 
   1 -11   8        4.56        7.16      1.54 o 
   2 -11   8        3.50        3.56      0.88 o 
   3 -11   8       66.46       65.04      4.92 o 
   4 -11   8        0.98       -0.31      0.78 o 
   5 -11   8       36.69       33.02      3.16 o 
   6 -11   8        8.08       12.32      1.13 o 
   7 -11   8       15.59       11.13      2.52 o 
  -2 -10   8        0.77        0.13      1.34 o 
  -1 -10   8       40.25       41.66      3.76 o 
   0 -10   8       99.36      122.09      5.34 o 
   1 -10   8       85.23       90.19      4.45 o 
   2 -10   8       53.91       51.22      3.20 o 
   3 -10   8        8.59        6.58      0.92 o 
   4 -10   8       19.10       22.29      1.70 o 
   5 -10   8        1.46        1.99      0.78 o 
   6 -10   8        1.38        0.16      0.88 o 
   7 -10   8      108.15      114.21      4.32 o 
   8 -10   8        0.73        0.42      0.98 o 
  -4  -9   8       91.57      111.62      9.14 o 
  -3  -9   8        1.00        0.28      1.12 o 
  -2  -9   8      685.07      706.76     19.87 o 
  -1  -9   8      146.10      142.90      5.69 o 
   0  -9   8      148.85      144.81      5.68 o 
   1  -9   8      573.41      553.83     11.03 o 
   2  -9   8        3.39        4.66      1.34 o 
   3  -9   8      104.67      109.95      3.92 o 
   4  -9   8       32.33       28.64      1.81 o 
   5  -9   8       56.48       50.95      2.50 o 
   6  -9   8      324.38      328.77      7.72 o 
   7  -9   8        1.67        1.51      0.49 o 
   8  -9   8        0.04       -0.28      0.49 o 
  -5  -8   8        0.60       -0.42      1.12 o 
  -4  -8   8        1.68       -0.14      1.41 o 
  -3  -8   8       37.80       40.63      4.64 o 
  -2  -8   8        4.88        4.44      1.04 o 
  -1  -8   8      137.80      138.68      5.33 o 
   0  -8   8       44.84       45.28      2.11 o 
   1  -8   8      623.12      610.49     17.41 o 
   2  -8   8      122.64      110.57      3.72 o 
   3  -8   8       49.44       48.83      2.05 o 
   4  -8   8      137.18      137.99      4.17 o 
   5  -8   8      224.71      226.32      5.70 o 
   6  -8   8        2.25        2.74      0.83 o 
   7  -8   8       34.78       35.90      1.99 o 
   8  -8   8      111.07      110.96      4.59 o 
  -6  -7   8        5.88        3.37      1.41 o 
  -5  -7   8      127.21      143.53     10.26 o 
  -4  -7   8       53.21       44.98      5.06 o 
  -3  -7   8        0.11       -0.08      0.64 o 
  -2  -7   8       52.98       53.62      2.29 o 
  -1  -7   8       18.08       13.11      1.72 o 
   0  -7   8      181.11      177.91      4.32 o 
   1  -7   8      280.91      298.61      5.35 o 
   2  -7   8      852.46      824.83     11.83 o 
   3  -7   8      599.02      582.92     10.08 o 
   4  -7   8        5.14        6.76      0.73 o 
   5  -7   8      165.61      153.57      4.25 o 
   6  -7   8       24.24       21.24      1.39 o 
   7  -7   8       18.18       18.19      1.57 o 
   8  -7   8       63.13       50.10      4.00 o 
  -6  -6   8      374.85      419.76     19.82 o 
  -5  -6   8        0.23        0.70      0.84 o 
  -4  -6   8       74.67       65.65      6.19 o 
  -3  -6   8       45.78       46.41      2.27 o 
  -2  -6   8       26.78       23.33      1.53 o 
  -1  -6   8      109.22      116.53      3.27 o 
   0  -6   8      377.27      374.94      6.02 o 
   1  -6   8      241.74      232.91      4.25 o 
   2  -6   8     1902.01     1818.54     21.98 o 
   3  -6   8      255.49      239.48      5.13 o 
   4  -6   8      218.53      209.52      4.72 o 
   5  -6   8      412.95      404.99      7.41 o 
   6  -6   8       30.28       29.23      1.86 o 
   7  -6   8      307.73      297.80      7.38 o 
   8  -6   8        3.21        3.58      0.70 o 
  -7  -5   8      188.18      202.29     12.79 o 
  -6  -5   8       69.21       68.46      6.47 o 
  -5  -5   8       80.80       77.04      6.75 o 
  -4  -5   8      344.18      347.64     15.60 o 
  -3  -5   8        0.57        0.87      0.31 o 
  -2  -5   8      134.49      132.20      3.79 o 
  -1  -5   8      154.04      151.95      3.55 o 
   0  -5   8       63.95       55.40      1.72 o 
   1  -5   8      348.95      362.94      5.88 o 
   2  -5   8      180.34      191.07      4.12 o 
   3  -5   8     2383.26     2358.06     30.15 o 
   4  -5   8      205.44      195.18      4.14 o 
   5  -5   8      768.15      760.65     13.19 o 
   6  -5   8        2.55        1.61      0.64 o 
   7  -5   8       57.27       57.02      6.04 o 
   8  -5   8       30.44       33.49      4.22 o 
  -8  -4   8        4.11        2.81      1.27 o 
  -7  -4   8      117.44      118.79      9.00 o 
  -6  -4   8      132.47      146.06      9.70 o 
  -5  -4   8       42.71       38.80      4.36 o 
  -4  -4   8      195.61      195.90      6.00 o 
  -3  -4   8        0.92        1.13      0.69 o 
  -2  -4   8      117.52      118.72      3.33 o 
  -1  -4   8      197.11      184.11      3.77 o 
   0  -4   8        0.32        1.08      0.22 o 
   1  -4   8       33.34       35.43      1.25 o 
   2  -4   8        3.00        3.60      0.39 o 
   3  -4   8      160.98      168.59      2.97 o 
   4  -4   8       57.89       48.81      1.53 o 
   5  -4   8       20.12       24.48      1.69 o 
   6  -4   8      129.90      121.68      7.24 o 
   7  -4   8      441.53      408.08     17.36 o 
   8  -4   8      174.02      174.06      6.41 o 
  -8  -3   8      197.99      208.19     12.79 o 
  -7  -3   8      152.82      147.74      9.70 o 
  -6  -3   8      524.61      525.75     20.81 o 
  -5  -3   8      232.49      237.58      7.12 o 
  -4  -3   8      653.18      660.54     13.09 o 
  -3  -3   8     1074.00     1101.92     16.34 o 
  -2  -3   8     2404.95     2444.04     32.47 o 
  -1  -3   8      352.73      356.17      5.62 o 
   0  -3   8       15.07       11.29      0.62 o 
   1  -3   8      645.15      625.22      7.94 o 
   2  -3   8       30.26       28.93      1.27 o 
   3  -3   8      415.22      429.96      7.13 o 
   4  -3   8       23.70       26.36      1.49 o 
   5  -3   8      474.52      429.14      9.54 o 
   6  -3   8      272.50      277.80     16.80 o 
   7  -3   8      138.39      129.89      4.82 o 
   8  -3   8       49.34       45.27      2.83 o 
  -9  -2   8       32.49       28.12      3.65 o 
  -8  -2   8       63.14       67.34      6.47 o 
  -7  -2   8       33.33       38.38      4.64 o 
  -6  -2   8      275.47      257.81     12.93 o 
  -5  -2   8       72.95       77.91      3.45 o 
  -4  -2   8       21.50       21.69      1.52 o 
  -3  -2   8     1026.59     1001.80     14.85 o 
  -2  -2   8      454.02      464.95      6.94 o 
  -1  -2   8      615.99      641.05      8.50 o 
   0  -2   8      270.39      268.70      4.04 o 
   1  -2   8      172.98      176.28      2.45 o 
   2  -2   8      738.17      763.95     13.44 o 
   3  -2   8      552.49      553.79     23.41 o 
   4  -2   8      137.15      119.01      3.12 o 
   5  -2   8      312.30      343.51      6.36 o 
   6  -2   8        3.64        6.19      0.94 o 
   7  -2   8       43.59       40.43      2.49 o 
   8  -2   8       32.50       27.76      2.09 o 
  -9  -1   8       10.91        8.58      2.39 o 
  -8  -1   8        3.87        7.73      1.83 o 
  -7  -1   8        6.91        2.25      1.12 o 
  -6  -1   8        5.22        6.10      0.80 o 
  -5  -1   8      200.58      216.55      6.21 o 
  -4  -1   8      378.52      362.96      8.32 o 
  -3  -1   8       53.31       50.50      1.98 o 
  -2  -1   8      300.01      285.63      5.32 o 
  -1  -1   8       10.76       10.87      0.90 o 
   0  -1   8      451.38      431.79      5.16 o 
   1  -1   8        3.69        2.48      0.30 o 
   4  -1   8      187.70      178.53      6.04 o 
   5  -1   8        2.29        2.42      0.54 o 
   6  -1   8       13.80       12.53      0.97 o 
   7  -1   8       14.72       16.95      1.54 o 
   8  -1   8       54.70       51.73      4.36 o 
  -9   0   8       35.19       44.00      5.20 o 
  -8   0   8        3.51        0.14      0.84 o 
  -7   0   8        7.86        2.67      1.41 o 
  -6   0   8      204.79      214.08      6.50 o 
  -5   0   8       56.48       49.94      2.60 o 
  -4   0   8      730.99      722.07     11.70 o 
  -3   0   8      167.59      152.79      3.77 o 
  -2   0   8        8.22        5.72      0.44 o 
  -1   0   8      865.12      807.70     11.25 o 
   0   0   8        2.37        0.95      0.19 o 
   1   0   8      136.31      141.40      3.88 o 
   4   0   8      312.18      315.97      7.38 o 
   5   0   8      250.95      271.86      6.23 o 
   6   0   8       56.88       64.75      2.40 o 
   7   0   8      312.85      346.48      7.74 o 
  -9   1   8       15.85       14.90      2.81 o 
  -8   1   8       22.36       21.65      3.37 o 
  -7   1   8       76.05       67.76      6.04 o 
  -6   1   8      254.69      224.93      6.67 o 
  -5   1   8      470.81      441.01      8.50 o 
  -4   1   8      425.68      424.23      9.85 o 
  -3   1   8        8.64        8.11      0.64 o 
  -2   1   8      226.59      201.58      4.21 o 
  -1   1   8      428.73      390.37      7.30 o 
   0   1   8      222.72      230.43      4.56 o 
   1   1   8      520.43      503.40      6.23 o 
   2   1   8        0.55        0.35      0.30 o 
   3   1   8      183.28      187.83      3.67 o 
   4   1   8       12.93       11.71      0.86 o 
   5   1   8      133.33      134.51      3.56 o 
   6   1   8      517.27      550.44     15.62 o 
  -9   2   8      160.36      160.67      7.80 o 
  -8   2   8       20.18       19.17      2.18 o 
  -7   2   8      151.87      149.82      6.76 o 
  -6   2   8        0.19        0.61      0.41 o 
  -5   2   8      225.48      223.64      5.42 o 
  -4   2   8      140.91      139.44      3.82 o 
  -3   2   8      291.94      280.41      6.59 o 
  -2   2   8      104.89      107.93      3.37 o 
  -1   2   8        1.34        2.07      0.35 o 
   0   2   8      529.07      502.44      7.92 o 
   1   2   8       81.76       82.61      2.07 o 
   2   2   8        3.37        3.82      0.57 o 
   3   2   8        6.64        6.19      0.70 o 
   4   2   8       52.82       51.33      2.58 o 
   5   2   8        0.19       -0.27      0.63 o 
   6   2   8       45.36       48.24      2.31 o 
  -9   3   8       15.41       16.35      2.12 o 
  -8   3   8      240.71      254.60     11.67 o 
  -7   3   8       29.03       28.86      2.18 o 
  -6   3   8       49.32       42.35      2.59 o 
  -5   3   8      219.54      205.73      9.20 o 
  -4   3   8      460.71      462.21     10.37 o 
  -3   3   8      368.10      353.23      7.97 o 
  -2   3   8      533.74      506.91      9.97 o 
  -1   3   8      142.73      141.05      3.15 o 
   0   3   8        0.20        0.55      0.29 o 
   1   3   8       30.14       31.77      2.81 o 
   2   3   8      465.38      467.75     13.64 o 
   3   3   8      406.55      426.07     10.40 o 
   4   3   8        0.60        0.72      0.44 o 
   5   3   8        0.62        1.61      0.54 o 
  -9   4   8        9.66       10.54      2.25 o 
  -8   4   8       18.51       17.29      2.95 o 
  -7   4   8        0.01        0.70      1.12 o 
  -6   4   8      418.57      429.08     14.87 o 
  -5   4   8       72.79       71.42      4.12 o 
  -4   4   8       44.50       46.60      2.56 o 
  -3   4   8      750.24      761.20     12.55 o 
  -2   4   8       26.20       26.39      1.22 o 
  -1   4   8      451.37      431.54      7.07 o 
   0   4   8      557.82      556.33     13.32 o 
   1   4   8       34.93       38.43      2.49 o 
   2   4   8      161.55      163.28      5.71 o 
   3   4   8      171.85      175.77      6.16 o 
   4   4   8       38.12       37.33      2.58 o 
  -9   5   8        1.34        0.98      1.12 o 
  -8   5   8      131.08      141.14      9.70 o 
  -6   5   8        4.90        5.76      1.41 o 
  -5   5   8        0.62        0.17      0.77 o 
  -4   5   8        5.39        5.55      1.44 o 
  -3   5   8      131.34      116.49      3.42 o 
  -2   5   8        1.24        1.06      0.32 o 
  -1   5   8      240.58      243.75      8.05 o 
   0   5   8       44.69       52.73      3.18 o 
   1   5   8       90.68       84.26      6.96 o 
   2   5   8        0.23        0.98      0.60 o 
   3   5   8        0.01        1.69      0.60 o 
  -7   6   8      278.28      260.35     14.90 o 
  -6   6   8        0.08        0.28      0.45 o 
  -5   6   8        8.77        5.99      0.67 o 
  -4   6   8      156.68      170.64      4.66 o 
  -3   6   8      108.62      107.02      3.90 o 
  -2   6   8       35.66       31.67      2.03 o 
  -1   6   8      318.26      313.30      8.09 o 
   0   6   8       20.78       25.17      2.33 o 
   1   6   8       68.60       67.15      3.98 o 
   2   6   8      192.50      211.42     10.82 o 
  -7   7   8       13.09       11.72      1.55 o 
  -6   7   8       91.38       93.21      3.61 o 
  -5   7   8      222.81      251.69      7.10 o 
  -4   7   8       23.82       20.68      1.55 o 
  -3   7   8        0.00       -0.09      0.75 o 
  -2   7   8      168.45      154.02      5.65 o 
  -1   7   8       16.03       17.69      2.88 o 
   0   7   8       59.62       54.13      5.27 o 
  -6   8   8       43.96       39.92      4.36 o 
  -5   8   8       75.45       97.97      4.09 o 
  -4   8   8       35.14       39.59      2.38 o 
  -3   8   8      215.64      250.34      9.84 o 
   3 -12   9       89.54      121.32      8.86 o 
   4 -12   9       37.78       36.97      3.94 o 
  -1 -11   9        0.58        0.42      1.27 o 
   0 -11   9        7.46       11.67      2.25 o 
   1 -11   9       10.24        5.76      2.25 o 
   2 -11   9        0.95        0.69      0.78 o 
   3 -11   9       36.35       42.37      3.57 o 
   4 -11   9       20.04       19.59      2.33 o 
   5 -11   9        1.52        2.62      0.55 o 
   6 -11   9        1.54        0.73      0.92 o 
  -2 -10   9       52.99       45.50      6.47 o 
  -1 -10   9      188.05      199.04      9.14 o 
   0 -10   9      212.41      231.70      7.81 o 
   1 -10   9        1.90        1.69      0.74 o 
   2 -10   9       79.77       76.70      3.38 o 
   3 -10   9       18.50       16.10      2.07 o 
   4 -10   9        2.01        0.46      0.45 o 
   5 -10   9      240.70      260.26     10.78 o 
   6 -10   9        1.25        0.75      0.48 o 
   7 -10   9        0.01        0.53      0.54 o 
  -3  -9   9      105.24      110.77      9.14 o 
  -2  -9   9        5.62        6.93      3.16 o 
  -1  -9   9       75.72       82.79      4.21 o 
   0  -9   9       44.02       44.80      2.18 o 
   1  -9   9       12.10       12.12      1.16 o 
   2  -9   9        2.30        1.09      0.99 o 
   3  -9   9        2.88        1.98      0.45 o 
   4  -9   9      173.29      181.10      5.21 o 
   5  -9   9      141.50      142.65      4.58 o 
   6  -9   9       44.96       54.21      2.66 o 
   7  -9   9       16.91       12.73      1.74 o 
  -4  -8   9       94.69      102.76      8.72 o 
  -3  -8   9        8.26        6.04      1.69 o 
  -2  -8   9        5.49        4.39      1.83 o 
  -1  -8   9      479.22      501.51     10.29 o 
   0  -8   9      246.62      233.98      5.50 o 
   1  -8   9       96.94       91.10      3.40 o 
   2  -8   9      259.23      267.46      6.36 o 
   3  -8   9        2.43        2.04      0.43 o 
   4  -8   9       62.42       59.28      2.57 o 
   5  -8   9        0.13        0.39      0.35 o 
   6  -8   9      155.29      142.54      5.04 o 
   7  -8   9       83.94       74.85      5.65 o 
   8  -8   9       11.55       10.30      1.23 o 
  -5  -7   9       54.00       48.92      5.62 o 
  -4  -7   9      115.24      114.71      8.86 o 
  -3  -7   9       44.61       52.37      3.67 o 
  -2  -7   9      320.21      331.37      7.57 o 
  -1  -7   9      381.59      368.39      7.13 o 
   0  -7   9      223.09      242.37      7.18 o 
   1  -7   9      452.90      460.07      7.86 o 
   2  -7   9      128.80      131.44      3.45 o 
   3  -7   9       12.51       11.16      0.85 o 
   4  -7   9       44.67       45.21      2.60 o 
   5  -7   9      280.65      239.67      6.43 o 
   6  -7   9      141.02      131.94      4.54 o 
   7  -7   9       16.44       15.05      1.40 o 
   8  -7   9       60.13       62.88      3.17 o 
  -6  -6   9       55.97       52.01      6.04 o 
  -5  -6   9       42.98       39.78      4.78 o 
  -4  -6   9       92.38       86.88      7.31 o 
  -3  -6   9       73.19       73.17      3.04 o 
  -2  -6   9       26.32       29.53      1.75 o 
  -1  -6   9       18.75       10.29      0.91 o 
   0  -6   9      744.07      724.46     10.64 o 
   1  -6   9        7.17        9.07      0.76 o 
   2  -6   9       27.53       24.48      1.23 o 
   3  -6   9      128.73      120.77      4.20 o 
   4  -6   9      119.10      107.91      3.57 o 
   5  -6   9       29.74       30.60      1.81 o 
   6  -6   9      103.38      100.04      3.59 o 
   7  -6   9        2.90        3.11      0.70 o 
   8  -6   9      225.10      225.46      8.41 o 
  -7  -5   9      131.69      129.89      9.98 o 
  -6  -5   9       21.18       14.62      2.81 o 
  -5  -5   9      560.65      589.85     23.34 o 
  -4  -5   9        6.16        8.33      1.70 o 
  -3  -5   9      173.01      175.93      5.64 o 
  -2  -5   9      277.70      270.14      6.07 o 
  -1  -5   9       16.69       15.13      0.98 o 
   0  -5   9      260.04      254.56      4.82 o 
   1  -5   9      144.63      137.70      3.13 o 
   2  -5   9      101.83      103.79      2.54 o 
   3  -5   9      112.00      106.94      3.27 o 
   4  -5   9       32.77       29.05      1.64 o 
   5  -5   9       30.43       27.84      1.59 o 
   6  -5   9       78.58       79.64      2.95 o 
   7  -5   9        3.83        3.24      1.69 o 
   8  -5   9       17.83       11.84      1.49 o 
  -7  -4   9        6.84        8.15      1.97 o 
  -6  -4   9      760.00      852.87     30.36 o 
  -5  -4   9       35.01       40.49      4.50 o 
  -4  -4   9      588.93      598.95     12.66 o 
  -3  -4   9      876.28      866.08     13.82 o 
  -2  -4   9      113.50      107.05      2.92 o 
  -1  -4   9     1054.13     1052.28     13.69 o 
   0  -4   9      303.27      290.22      4.95 o 
   1  -4   9      391.14      377.69      5.70 o 
   2  -4   9      699.50      690.79     11.54 o 
   3  -4   9       77.38       82.39      2.10 o 
   4  -4   9       36.01       30.98      1.46 o 
   5  -4   9      220.99      226.01      7.73 o 
   6  -4   9        6.89        8.67      1.09 o 
   7  -4   9       19.79       17.24      4.92 o 
   8  -4   9       15.98       21.24      1.84 o 
  -8  -3   9        8.33        7.03      1.97 o 
  -7  -3   9        8.08        7.17      1.83 o 
  -6  -3   9       20.15       18.84      3.09 o 
  -5  -3   9      117.38      104.00      4.31 o 
  -4  -3   9       56.33       49.38      2.64 o 
  -3  -3   9        0.42        1.03      0.76 o 
  -2  -3   9       33.28       25.80      1.23 o 
  -1  -3   9      706.12      719.25     11.88 o 
   0  -3   9        0.01        0.31      0.16 o 
   1  -3   9      831.70      822.91     10.13 o 
   2  -3   9        3.13        1.56      0.36 o 
   3  -3   9       19.97       22.79      1.02 o 
   4  -3   9      202.58      224.96      6.40 o 
   5  -3   9       18.86       14.98      1.19 o 
   6  -3   9       33.94       38.57      2.19 o 
   7  -3   9       44.40       48.72      2.68 o 
   8  -3   9        4.16        3.87      0.89 o 
  -8  -2   9      171.54      183.73     11.81 o 
  -7  -2   9       16.41       12.51      2.67 o 
  -6  -2   9       87.83       82.38      6.75 o 
  -5  -2   9        1.19        1.54      0.96 o 
  -4  -2   9      434.96      422.04      9.43 o 
  -3  -2   9       18.36       14.37      1.40 o 
  -2  -2   9       50.86       50.29      1.92 o 
  -1  -2   9     1167.42     1171.27     14.32 o 
   0  -2   9        7.51        9.55      0.65 o 
   1  -2   9       28.60       23.05      0.87 o 
   2  -2   9      418.11      449.36      8.70 o 
   3  -2   9       99.99       94.29      2.49 o 
   4  -2   9       87.48       70.15      3.09 o 
   5  -2   9       63.67       53.41      2.14 o 
   6  -2   9      228.28      234.93      6.31 o 
   7  -2   9       16.03       16.99      1.44 o 
   8  -2   9       84.82       90.11      5.76 o 
  -8  -1   9       20.66       22.21      3.51 o 
  -7  -1   9      472.14      518.16     21.23 o 
  -6  -1   9        5.36        3.61      1.25 o 
  -5  -1   9      265.99      285.26      7.61 o 
  -4  -1   9      277.57      255.59      5.77 o 
  -3  -1   9      416.28      405.40      7.46 o 
  -2  -1   9      639.83      621.19      9.72 o 
  -1  -1   9        1.55        1.88      0.27 o 
   0  -1   9       79.83       78.98      1.91 o 
   1  -1   9      612.23      628.57      7.42 o 
   5  -1   9       71.50       68.86      2.49 o 
   6  -1   9      180.11      177.25      5.59 o 
   7  -1   9      204.60      226.40      9.91 o 
  -9   0   9       10.70       13.35      2.67 o 
  -8   0   9       91.69       89.55      7.73 o 
  -7   0   9       24.63       25.02      3.65 o 
  -6   0   9      186.41      172.63      5.87 o 
  -5   0   9      434.15      416.65      9.61 o 
  -4   0   9      530.41      534.12      9.49 o 
  -3   0   9      667.17      655.33     10.53 o 
  -2   0   9       95.03       93.49      2.65 o 
  -1   0   9       57.48       57.94      1.80 o 
   0   0   9       20.67       18.48      0.93 o 
   1   0   9        0.64        3.94      0.84 o 
   4   0   9       15.18       16.73      1.41 o 
   5   0   9      115.28      111.48      3.58 o 
   6   0   9       73.95       67.54      2.35 o 
   7   0   9       37.45       43.30      3.51 o 
  -9   1   9       19.93       16.09      2.23 o 
  -8   1   9       90.06      104.28      5.86 o 
  -7   1   9       70.93       61.63      4.17 o 
  -6   1   9       30.50       33.82      1.97 o 
  -5   1   9        2.22        2.37      0.61 o 
  -4   1   9      333.98      329.05      6.77 o 
  -3   1   9      526.69      526.37      9.99 o 
  -2   1   9      261.38      261.30      5.73 o 
  -1   1   9      172.50      155.18      3.92 o 
   0   1   9      522.52      475.64      8.27 o 
   1   1   9       10.19       12.69      0.83 o 
   2   1   9      180.55      190.09      3.09 o 
   3   1   9      126.69      125.90      3.47 o 
   4   1   9       92.93       90.68      2.49 o 
   5   1   9       25.06       24.67      1.59 o 
   6   1   9       70.56       75.31      2.70 o 
  -9   2   9      214.49      239.45      9.89 o 
  -8   2   9      207.04      215.14      8.89 o 
  -7   2   9        0.63        1.42      0.49 o 
  -6   2   9      524.83      508.60      9.97 o 
  -5   2   9       38.30       36.77      2.27 o 
  -4   2   9      366.75      362.38      8.43 o 
  -3   2   9      560.33      529.95     12.99 o 
  -2   2   9      507.28      527.00     10.24 o 
  -1   2   9     1187.03     1161.07     39.41 o 
   0   2   9      480.48      470.37      7.48 o 
   1   2   9       79.09       73.82      2.02 o 
   2   2   9      214.34      224.00      5.81 o 
   3   2   9        5.61        3.38      0.59 o 
   4   2   9        8.03        8.08      1.05 o 
   5   2   9       84.72       98.97      3.19 o 
  -9   3   9       75.23       88.42      7.45 o 
  -8   3   9       32.87       24.18      3.23 o 
  -7   3   9      227.34      234.10      8.77 o 
  -6   3   9       16.55       13.67      1.78 o 
  -5   3   9       76.26       72.91      4.12 o 
  -4   3   9        9.20        7.83      1.15 o 
  -3   3   9       22.25       20.15      1.50 o 
  -2   3   9      798.00      791.12     14.30 o 
  -1   3   9      257.04      252.82      4.68 o 
   0   3   9      250.20      239.53      4.88 o 
   1   3   9      522.42      510.85     16.87 o 
   2   3   9      100.43      102.52      3.97 o 
   3   3   9        5.06        5.11      0.91 o 
   4   3   9      111.17      124.04      5.69 o 
   5   3   9       73.45       74.50      5.06 o 
  -7   4   9        8.03        9.35      2.67 o 
  -6   4   9       14.72       10.26      1.52 o 
  -5   4   9        0.03        0.42      0.84 o 
  -4   4   9       80.79       83.77      4.84 o 
  -3   4   9      109.99      100.28      3.06 o 
  -2   4   9        3.22        3.27      0.78 o 
  -1   4   9      119.32      108.99      3.30 o 
   0   4   9      803.81      782.13     34.44 o 
   1   4   9        9.25        5.75      0.99 o 
   2   4   9      164.70      171.80      6.68 o 
   3   4   9       53.20       56.96      3.80 o 
   4   4   9       14.42       11.39      1.69 o 
  -6   5   9       33.87       30.16      4.85 o 
  -5   5   9      328.09      349.17      9.34 o 
  -4   5   9      404.67      401.49      7.76 o 
  -3   5   9       38.08       36.17      1.81 o 
  -2   5   9       59.18       58.81      2.60 o 
  -1   5   9       63.41       63.11      4.29 o 
   0   5   9      695.94      685.48     20.95 o 
   1   5   9      143.55      159.74      6.11 o 
   2   5   9        1.17        1.34      0.84 o 
  -7   6   9       23.07       17.15      3.51 o 
  -6   6   9      139.23      150.26      4.65 o 
  -5   6   9      165.72      164.36      4.71 o 
  -4   6   9        1.39        0.13      0.41 o 
  -3   6   9      165.15      173.30      5.20 o 
  -2   6   9        6.88        4.44      0.95 o 
  -1   6   9       47.72       45.99      2.65 o 
   0   6   9       25.86       25.71      2.38 o 
  -6   7   9       26.16       27.93      1.93 o 
  -5   7   9       34.19       32.28      2.12 o 
  -4   7   9       38.60       35.62      2.15 o 
  -3   7   9        3.39        2.43      1.16 o 
  -2   7   9       12.64       12.87      1.37 o 
   1 -11  10      104.10      105.59      6.05 o 
   2 -11  10       34.69       29.32      3.02 o 
   3 -11  10        0.34        0.97      0.74 o 
   4 -11  10       43.71       47.87      2.64 o 
   5 -11  10       10.67       17.09      2.76 o 
  -1 -10  10       22.88       32.61      4.64 o 
   0 -10  10      114.05      125.37      6.89 o 
   1 -10  10        3.84        2.28      0.84 o 
   2 -10  10        0.09       -0.18      0.47 o 
   3 -10  10      204.77      212.66      6.15 o 
   4 -10  10       42.40       45.47      2.45 o 
   5 -10  10       41.09       37.62      3.00 o 
   6 -10  10       56.97       53.64      2.68 o 
  -3  -9  10       60.62       57.64      6.19 o 
  -2  -9  10       81.99       71.09      5.83 o 
  -1  -9  10       10.42       10.80      2.18 o 
   0  -9  10        1.96        2.24      0.54 o 
   1  -9  10       46.78       53.23      2.68 o 
   2  -9  10      168.32      153.89      4.85 o 
   3  -9  10      103.87      102.40      3.78 o 
   4  -9  10        0.02        1.22      0.43 o 
   5  -9  10       26.49       21.61      1.95 o 
   6  -9  10        1.03        0.19      0.47 o 
   7  -9  10        0.46        0.74      0.64 o 
  -4  -8  10        0.01       -0.28      1.12 o 
  -3  -8  10      204.08      221.34      9.03 o 
  -2  -8  10      120.81      118.37     14.13 o 
  -1  -8  10       18.53       15.89      1.37 o 
   0  -8  10       43.20       34.41      2.07 o 
   1  -8  10       13.47       11.32      1.77 o 
   2  -8  10       98.99      100.94      3.62 o 
   3  -8  10      290.71      281.10      5.83 o 
   4  -8  10        1.42        0.21      0.32 o 
   5  -8  10      703.20      671.46     22.08 o 
   6  -8  10      122.96      117.98      4.49 o 
   7  -8  10        4.68        0.88      1.18 o 
  -5  -7  10       18.59       23.34      3.80 o 
  -4  -7  10       75.94       69.30      6.75 o 
  -3  -7  10        7.35        8.71      1.34 o 
  -2  -7  10       12.26       15.03      1.33 o 
  -1  -7  10      120.53      119.70      4.02 o 
   0  -7  10      836.54      798.25     13.36 o 
   1  -7  10       38.23       33.88      1.64 o 
   2  -7  10        6.89        5.70      0.64 o 
   3  -7  10       95.53       91.61      2.74 o 
   4  -7  10       93.73       93.58      3.62 o 
   5  -7  10       30.79       24.53      2.50 o 
   6  -7  10       23.62       18.10      1.49 o 
   7  -7  10      348.94      345.74      8.45 o 
  -6  -6  10      214.40      223.23     13.78 o 
  -5  -6  10        3.26        2.81      1.27 o 
  -4  -6  10       11.81       17.01      3.09 o 
  -3  -6  10       50.48       43.14      2.56 o 
  -2  -6  10        6.50        7.94      0.85 o 
  -1  -6  10      365.96      349.08      7.37 o 
   0  -6  10      203.49      223.62      4.81 o 
   1  -6  10      261.97      258.63      5.08 o 
   2  -6  10      154.56      145.04      3.43 o 
   3  -6  10       47.15       48.35      2.27 o 
   4  -6  10      342.79      318.85      7.16 o 
   5  -6  10      124.87      120.21      4.05 o 
   6  -6  10       13.94       16.17      1.26 o 
   7  -6  10      115.54      115.60      4.06 o 
   8  -6  10       18.94       16.03      2.25 o 
  -6  -5  10       39.64       41.19      5.06 o 
  -5  -5  10        3.54        2.39      1.27 o 
  -4  -5  10      357.34      370.90      9.62 o 
  -3  -5  10      292.84      287.82      6.72 o 
  -2  -5  10       57.05       56.18      2.42 o 
  -1  -5  10      346.06      338.76      6.44 o 
   0  -5  10        4.50        2.44      0.37 o 
   1  -5  10     1061.97     1054.86     13.65 o 
   2  -5  10       82.60       76.80      2.39 o 
   3  -5  10       55.38       55.02      2.24 o 
   4  -5  10      130.12      129.56      3.70 o 
   5  -5  10       12.46       10.40      1.00 o 
   6  -5  10      165.61      168.06      4.52 o 
   7  -5  10        4.75        3.84      0.70 o 
   8  -5  10       44.03       51.87      4.22 o 
  -7  -4  10       31.87       26.01      4.08 o 
  -6  -4  10        0.09        1.97      0.98 o 
  -5  -4  10        9.68       11.25      2.39 o 
  -4  -4  10      377.88      390.31      9.64 o 
  -3  -4  10       17.01       15.24      2.76 o 
  -2  -4  10      584.30      571.68      8.88 o 
  -1  -4  10      150.97      159.16      3.61 o 
   0  -4  10      523.37      525.37      7.74 o 
   1  -4  10      497.51      469.60      7.67 o 
   2  -4  10      142.98      153.55      3.30 o 
   3  -4  10      211.33      216.24      4.65 o 
   4  -4  10       43.57       44.20      1.73 o 
   5  -4  10       39.37       45.73      1.89 o 
   6  -4  10      170.81      170.75     11.04 o 
   7  -4  10       45.12       53.40      3.16 o 
   8  -4  10      111.73      133.55      7.17 o 
  -7  -3  10      275.77      279.60     15.18 o 
  -6  -3  10       21.19       18.98      3.09 o 
  -5  -3  10      164.25      169.30      5.86 o 
  -4  -3  10      279.57      281.27      7.55 o 
  -3  -3  10       49.16       47.82      2.18 o 
  -2  -3  10      462.06      453.45      7.28 o 
  -1  -3  10      191.89      194.27      3.86 o 
   0  -3  10        0.12        0.27      0.16 o 
   1  -3  10        0.05        0.59      0.27 o 
   2  -3  10      110.84       99.72      2.59 o 
   3  -3  10      270.64      244.01      4.54 o 
   4  -3  10      114.38      111.56      4.92 o 
   5  -3  10      218.99      211.15      7.73 o 
   6  -3  10       31.25       26.79      1.64 o 
   7  -3  10       74.99       78.87      3.38 o 
  -8  -2  10      273.77      259.92     14.90 o 
  -7  -2  10       51.20       39.50      4.78 o 
  -6  -2  10      278.35      294.44     10.22 o 
  -5  -2  10      167.37      176.95      6.77 o 
  -4  -2  10       88.58       82.64      3.51 o 
  -3  -2  10      615.88      600.06     11.26 o 
  -2  -2  10       75.76       70.81      2.44 o 
  -1  -2  10        0.51        0.05      0.21 o 
   0  -2  10      590.05      594.27      8.83 o 
   1  -2  10        7.73        5.60      0.48 o 
   2  -2  10      413.64      384.76      6.18 o 
   5  -2  10      303.47      309.69      9.70 o 
   6  -2  10      103.68       92.50      4.50 o 
   7  -2  10       38.81       41.61      3.23 o 
  -8  -1  10      124.05      140.86     10.26 o 
  -7  -1  10      151.78      154.21     10.26 o 
  -6  -1  10      251.87      238.56      7.31 o 
  -5  -1  10        8.16        7.91      1.24 o 
  -4  -1  10       15.03       13.21      2.92 o 
  -3  -1  10        4.15        2.04      0.41 o 
  -2  -1  10       85.76       79.29      2.54 o 
  -1  -1  10      178.69      172.23      4.27 o 
   0  -1  10      208.82      201.26      3.76 o 
   1  -1  10       41.26       44.80      1.21 o 
   5  -1  10       67.83       59.13      2.09 o 
   6  -1  10       54.15       64.15      2.49 o 
  -8   0  10       21.14       16.87      3.23 o 
  -7   0  10       15.76       14.62      2.81 o 
  -6   0  10      179.94      177.72      6.10 o 
  -5   0  10      547.56      550.14     11.94 o 
  -4   0  10        5.00        5.55      0.71 o 
  -3   0  10      438.25      435.39      7.97 o 
  -2   0  10       61.08       61.99      2.16 o 
  -1   0  10      832.41      804.69     13.46 o 
   0   0  10        6.62        4.94      0.54 o 
   1   0  10        7.28        8.98      0.61 o 
   5   0  10      130.63      135.39      4.01 o 
   6   0  10       12.56        8.13      1.76 o 
  -9   1  10      131.19      128.20      9.56 o 
  -8   1  10       84.76       83.34      5.17 o 
  -7   1  10      381.80      432.97     18.98 o 
  -6   1  10       18.39       19.51      1.73 o 
  -5   1  10      167.33      150.17      5.15 o 
  -4   1  10      513.40      506.32     14.84 o 
  -3   1  10      405.95      405.03      7.59 o 
  -2   1  10      466.36      451.44      9.05 o 
  -1   1  10       66.10       60.29      2.32 o 
   0   1  10        7.54        5.39      0.61 o 
   1   1  10      184.87      176.93      4.47 o 
   2   1  10        0.01        0.08      0.18 o 
   3   1  10       20.45       20.09      1.14 o 
   4   1  10       89.34       96.50      3.13 o 
   5   1  10      161.83      164.75      6.75 o 
  -8   2  10       28.70       26.71      3.80 o 
  -7   2  10       17.43       16.50      1.68 o 
  -6   2  10       47.37       46.86      3.26 o 
  -5   2  10      123.19      128.30      5.25 o 
  -4   2  10       29.77       26.31      1.83 o 
  -3   2  10      544.09      533.41     13.35 o 
  -2   2  10      745.40      714.58     13.10 o 
  -1   2  10       45.15       46.38      2.10 o 
   0   2  10      220.79      217.22      4.37 o 
   1   2  10       14.47       12.66      0.81 o 
   2   2  10        6.55        6.89      1.27 o 
   3   2  10       89.91       93.03      3.33 o 
   4   2  10      114.55      137.34      6.33 o 
  -7   3  10       59.63       62.94      4.28 o 
  -6   3  10       53.69       61.55      4.14 o 
  -5   3  10       96.47      104.10      5.30 o 
  -4   3  10       86.62       80.19      3.55 o 
  -3   3  10       99.98       95.75      5.23 o 
  -2   3  10       94.97       91.70      3.03 o 
  -1   3  10       50.29       48.53      1.98 o 
   0   3  10        1.93        0.93      0.39 o 
   1   3  10        8.51        7.45      1.41 o 
   2   3  10       21.50       17.89      1.49 o 
   3   3  10      122.45      137.55      9.63 o 
   4   3  10       10.09        8.86      1.55 o 
  -7   4  10       35.39       33.83      4.22 o 
  -6   4  10      206.24      221.25      8.78 o 
  -5   4  10      120.09      121.82      5.94 o 
  -4   4  10        9.14        9.03      1.13 o 
  -3   4  10      820.66      823.77     12.35 o 
  -2   4  10       44.09       43.47      1.84 o 
  -1   4  10      145.25      150.15      4.71 o 
   0   4  10       80.45       80.06      4.57 o 
   1   4  10       10.91       10.34      1.62 o 
   2   4  10      140.81      155.90      5.66 o 
   3   4  10       87.25      104.87      6.19 o 
  -7   5  10       12.15        9.00      1.97 o 
  -6   5  10      125.15      125.37      6.40 o 
  -5   5  10        7.75        7.27      1.03 o 
  -4   5  10      190.72      185.61      4.85 o 
  -3   5  10        0.01        0.09      0.40 o 
  -2   5  10       31.33       31.85      2.13 o 
  -1   5  10       83.70      100.70      4.77 o 
   0   5  10       98.66      102.29      4.77 o 
   1   5  10       23.35       23.62      2.04 o 
  -6   6  10       54.12       62.79      3.27 o 
  -5   6  10       56.51       58.85      2.59 o 
  -4   6  10        6.48        4.04      0.92 o 
  -3   6  10       94.02      101.97      4.44 o 
  -2   6  10      138.05      134.17      6.48 o 
  -1   6  10       50.77       64.66      5.48 o 
   1 -11  11       29.49       33.88      3.65 o 
   2 -11  11       20.25       24.74      3.51 o 
   3 -11  11        0.14        0.43      0.52 o 
   4 -11  11       10.85       12.39      1.26 o 
  -1 -10  11       17.25       15.18      2.67 o 
   0 -10  11       86.31       90.85      8.36 o 
   1 -10  11       14.08       17.78      1.54 o 
   2 -10  11      141.40      146.12      4.95 o 
   3 -10  11      135.80      146.19      4.95 o 
   4 -10  11        3.51        5.66      0.84 o 
   5 -10  11       23.04       23.36      1.94 o 
  -2  -9  11      105.93      117.88      6.26 o 
  -1  -9  11       86.44       96.83      5.60 o 
   0  -9  11       32.85       32.41      2.04 o 
   1  -9  11      166.87      176.52      6.96 o 
   2  -9  11      126.44      134.41      4.48 o 
   3  -9  11       36.27       31.95      1.99 o 
   4  -9  11      219.29      205.58      6.57 o 
   5  -9  11      187.22      178.81      6.05 o 
   6  -9  11        3.98        5.80      0.87 o 
  -3  -8  11       54.38       52.53      3.74 o 
  -2  -8  11       87.69       84.41      5.02 o 
  -1  -8  11      200.73      200.31      5.85 o 
   0  -8  11       53.35       50.08      2.61 o 
   1  -8  11      182.30      189.13      5.33 o 
   2  -8  11       12.33       11.32      0.94 o 
   3  -8  11       57.61       58.11      2.31 o 
   4  -8  11       15.88       13.25      1.10 o 
   5  -8  11        0.38        0.50      0.44 o 
   6  -8  11      419.54      404.70      9.62 o 
  -4  -7  11       16.41       15.46      3.23 o 
  -3  -7  11       89.05       79.83      4.87 o 
  -2  -7  11      159.88      173.03      5.26 o 
  -1  -7  11      346.95      354.24      7.91 o 
   0  -7  11       17.54       12.29      1.13 o 
   1  -7  11       52.07       53.07      2.16 o 
   2  -7  11       57.14       57.39      2.18 o 
   3  -7  11        3.62        2.81      0.52 o 
   4  -7  11        3.16        0.70      0.50 o 
   5  -7  11       15.98       14.33      1.82 o 
   6  -7  11      354.54      352.92      8.33 o 
   7  -7  11        2.85        3.37      1.12 o 
  -5  -6  11      166.23      183.31     11.95 o 
  -4  -6  11        0.06       -0.70      0.98 o 
  -3  -6  11      228.79      238.72      6.33 o 
  -2  -6  11       82.05       70.53      2.97 o 
  -1  -6  11       11.71       11.48      1.19 o 
   0  -6  11      241.42      250.47      5.21 o 
   1  -6  11       29.20       26.57      1.37 o 
   2  -6  11        0.25        0.27      0.29 o 
   3  -6  11       83.94       85.64      2.76 o 
   4  -6  11        5.04        3.86      0.69 o 
   5  -6  11       12.54       11.31      1.02 o 
   6  -6  11       28.73       26.43      1.65 o 
   7  -6  11       67.28       76.89      3.11 o 
  -6  -5  11        2.16        1.27      1.12 o 
  -5  -5  11       44.29       41.89      4.92 o 
  -4  -5  11        8.57        7.92      1.11 o 
  -3  -5  11      114.30      102.94      4.46 o 
  -2  -5  11       15.16       11.39      1.05 o 
  -1  -5  11      444.11      460.76      7.74 o 
   0  -5  11       52.87       58.41      2.07 o 
   1  -5  11        0.18        0.47      0.47 o 
   2  -5  11        0.41        0.95      0.29 o 
   3  -5  11        2.17        1.03      0.43 o 
   4  -5  11       29.36       28.21      1.56 o 
   5  -5  11       49.82       51.40      3.30 o 
   6  -5  11        4.18        3.80      0.62 o 
   7  -5  11      196.29      215.11      5.49 o 
  -6  -4  11      204.95      207.35     12.51 o 
  -5  -4  11       91.34      105.48      6.84 o 
  -4  -4  11       15.15       14.30      2.31 o 
  -3  -4  11      533.14      523.46     11.41 o 
  -2  -4  11        9.14        7.52      0.82 o 
  -1  -4  11      181.32      173.32      3.87 o 
   0  -4  11      217.62      208.09      4.11 o 
   1  -4  11       25.06       29.30      1.38 o 
   2  -4  11       14.87       12.10      0.84 o 
   3  -4  11        4.36        3.93      0.59 o 
   4  -4  11      163.29      161.91      3.81 o 
   5  -4  11      116.07      116.14      3.24 o 
   6  -4  11       10.63        5.45      1.25 o 
   7  -4  11        0.29       -0.21      0.50 o 
  -7  -3  11      345.19      367.89     18.13 o 
  -6  -3  11        7.93        5.62      1.97 o 
  -5  -3  11        0.03       -0.33      0.45 o 
  -4  -3  11      240.69      235.62      6.89 o 
  -3  -3  11       41.61       39.63      2.01 o 
  -2  -3  11      125.57      119.57      3.11 o 
  -1  -3  11     1080.66     1058.36     13.71 o 
   0  -3  11       31.11       34.27      1.49 o 
   1  -3  11      162.22      152.60      3.28 o 
   2  -3  11       57.61       64.77      1.74 o 
   3  -3  11        1.59        3.11      0.69 o 
   4  -3  11      351.96      371.67      7.75 o 
   5  -3  11        1.59        2.39      0.84 o 
   6  -3  11       38.40       31.91      2.39 o 
   7  -3  11        0.15        0.70      0.56 o 
  -7  -2  11      163.95      177.83     11.53 o 
  -6  -2  11       57.24       67.06      3.58 o 
  -5  -2  11        0.91       -0.45      0.45 o 
  -4  -2  11       23.52       20.32      1.70 o 
  -3  -2  11       30.74       28.50      2.13 o 
  -2  -2  11      208.46      203.84      4.71 o 
  -1  -2  11      570.76      553.21      8.92 o 
   0  -2  11      346.37      326.62      5.67 o 
   1  -2  11       18.62       17.09      0.85 o 
   2  -2  11       31.01       27.63      0.91 o 
   6  -2  11      315.46      334.71     10.40 o 
  -7  -1  11       41.26       46.11      5.20 o 
  -6  -1  11      183.45      191.21      6.53 o 
  -5  -1  11      215.84      241.45      7.14 o 
  -4  -1  11       32.10       32.37      1.84 o 
  -3  -1  11      106.36      103.80      3.28 o 
  -2  -1  11       91.74       82.78      2.69 o 
  -1  -1  11      119.35      124.91      3.64 o 
   0  -1  11       63.83       58.47      2.08 o 
   1  -1  11      236.77      232.78      3.88 o 
   5  -1  11       28.96       29.52      1.83 o 
   6  -1  11      164.62      183.31      6.61 o 
  -8   0  11      224.19      230.26     13.64 o 
  -7   0  11       42.36       48.22      5.34 o 
  -6   0  11      358.91      380.51      9.98 o 
  -5   0  11      581.10      583.23     12.67 o 
  -4   0  11       46.20       46.04      2.24 o 
  -3   0  11      220.35      224.22      5.23 o 
  -2   0  11       92.18       89.27      3.21 o 
  -1   0  11       73.45       77.12      2.71 o 
   0   0  11      706.77      679.22     11.40 o 
   1   0  11       71.45       62.54      1.86 o 
   2   0  11       77.76       76.75      3.09 o 
   5   0  11       86.24       88.42      4.08 o 
  -8   1  11        2.05        4.08      1.55 o 
  -7   1  11        4.89        2.65      0.63 o 
  -6   1  11       21.39       24.96      2.30 o 
  -5   1  11      161.81      160.21      5.59 o 
  -4   1  11      319.75      332.38      7.14 o 
  -3   1  11       27.91       26.04      1.53 o 
  -2   1  11        7.04        5.82      0.78 o 
  -1   1  11        6.26        6.33      0.83 o 
   0   1  11       47.37       43.09      2.34 o 
   1   1  11       34.60       29.73      1.29 o 
   2   1  11       79.46       78.58      2.14 o 
   3   1  11        7.30        5.06      0.84 o 
   4   1  11      113.46      114.99      4.92 o 
   5   1  11        2.59        1.69      0.56 o 
  -8   2  11      104.83      100.37      8.29 o 
  -7   2  11        1.51        0.27      0.54 o 
  -6   2  11        7.73        9.32      1.24 o 
  -5   2  11       17.80       17.16      1.89 o 
  -4   2  11        0.55       -0.37      0.39 o 
  -3   2  11      599.57      572.18     14.35 o 
  -2   2  11       50.01       48.87      2.32 o 
  -1   2  11       27.49       21.03      1.43 o 
   0   2  11        0.69        0.77      0.31 o 
   1   2  11      269.95      259.11      5.57 o 
   2   2  11      102.82      104.31      5.06 o 
   3   2  11        0.47        1.12      0.56 o 
   4   2  11       19.54       20.38      1.97 o 
  -7   3  11      137.98      170.00     14.06 o 
  -6   3  11       20.06       15.30      1.82 o 
  -5   3  11       30.54       33.18      2.86 o 
  -4   3  11      754.35      779.43     15.51 o 
  -3   3  11       29.87       27.67      1.86 o 
  -2   3  11      318.93      326.04      7.81 o 
  -1   3  11      127.62      132.80      3.66 o 
   0   3  11        0.16        0.25      0.37 o 
   1   3  11      122.92      126.80      6.61 o 
   2   3  11        7.20        8.71      1.34 o 
  -7   4  11       41.84       42.10      3.87 o 
  -6   4  11        1.77        1.41      1.12 o 
  -5   4  11      115.40      120.20      6.15 o 
  -4   4  11        3.74        2.20      0.56 o 
  -3   4  11      236.48      269.41      5.77 o 
  -2   4  11      122.92      134.59      4.02 o 
  -1   4  11       72.89       74.98      3.14 o 
   0   4  11        1.33        0.70      0.57 o 
   1   4  11       63.52       61.59      3.28 o 
   2   4  11        5.11        3.65      1.27 o 
  -7   5  11       32.98       33.32      3.80 o 
  -6   5  11       33.98       30.10      2.80 o 
  -5   5  11        3.22        5.21      0.97 o 
  -4   5  11        4.99        6.07      0.88 o 
  -3   5  11        3.42        4.28      0.77 o 
  -2   5  11      169.15      175.77     14.69 o 
  -1   5  11        0.24       -0.63      0.63 o 
  -4   6  11        4.16        2.67      1.12 o 
  -1 -10  12       36.74       37.67      3.51 o 
   0 -10  12       82.61       93.94      5.60 o 
   1 -10  12       54.15       44.88      3.17 o 
   2 -10  12       14.65       19.31      2.14 o 
   3 -10  12      296.64      319.42      7.92 o 
   4 -10  12       34.32       28.29      2.58 o 
  -2  -9  12        0.02        1.12      1.12 o 
  -1  -9  12       61.41       56.86      4.14 o 
   0  -9  12       22.48       22.76      1.68 o 
   1  -9  12       33.31       30.78      1.96 o 
   2  -9  12      176.57      187.82      5.57 o 
   3  -9  12       26.31       27.19      2.08 o 
   4  -9  12        0.66        0.80      0.56 o 
   5  -9  12       65.42       68.19      4.14 o 
  -3  -8  12        2.64        1.97      0.81 o 
  -2  -8  12       80.81       83.72      3.54 o 
  -1  -8  12        2.09        1.16      0.62 o 
   0  -8  12       49.53       52.37      2.57 o 
   1  -8  12       51.52       48.97      3.71 o 
   2  -8  12      100.52      106.22      3.74 o 
   3  -8  12        4.15        1.90      0.63 o 
   4  -8  12       17.46       14.48      1.17 o 
   5  -8  12      101.69       97.09      3.95 o 
  -4  -7  12       31.08       26.29      4.08 o 
  -3  -7  12      192.13      200.42      5.91 o 
  -2  -7  12      172.58      168.88      5.23 o 
  -1  -7  12        3.88        2.64      0.55 o 
   0  -7  12       26.25       24.74      1.68 o 
   1  -7  12       65.21       67.99      2.48 o 
   2  -7  12      306.16      299.21      6.61 o 
   3  -7  12       32.39       27.75      1.60 o 
   4  -7  12       78.96       78.43      2.79 o 
   5  -7  12      120.90      131.98      4.41 o 
   6  -7  12       67.70       76.30      3.21 o 
  -5  -6  12        5.11        7.45      2.11 o 
  -4  -6  12       20.81       11.39      2.53 o 
  -3  -6  12       87.27       90.99      3.65 o 
  -2  -6  12      490.89      486.11      9.74 o 
  -1  -6  12        3.64        1.23      0.41 o 
   0  -6  12       47.62       47.95      2.00 o 
   1  -6  12       48.28       48.55      2.16 o 
   2  -6  12       39.27       34.43      1.72 o 
   3  -6  12       78.85       78.86      2.65 o 
   4  -6  12       59.09       55.20      2.43 o 
   5  -6  12       11.53       10.16      0.99 o 
   6  -6  12      283.30      290.72      9.11 o 
  -5  -5  12       25.73       20.24      3.37 o 
  -4  -5  12      106.48      116.90      6.08 o 
  -3  -5  12       79.65       78.66      3.73 o 
  -2  -5  12      261.36      249.15      6.09 o 
  -1  -5  12       18.18       17.25      1.12 o 
   0  -5  12       99.05       92.60      3.07 o 
   1  -5  12       50.23       43.48      1.88 o 
   2  -5  12        8.60        6.13      0.71 o 
   3  -5  12        0.61        0.30      0.29 o 
   4  -5  12       87.50       94.43      3.03 o 
   5  -5  12      176.60      185.83      4.62 o 
   6  -5  12        0.77        0.30      0.44 o 
  -6  -4  12        1.44        0.14      1.12 o 
  -5  -4  12       43.93       41.21      2.73 o 
  -4  -4  12       68.64       63.86      3.38 o 
  -3  -4  12      150.77      142.47      5.13 o 
  -2  -4  12      310.55      320.15      6.17 o 
  -1  -4  12        0.68        0.35      0.41 o 
   0  -4  12      441.87      465.52      8.21 o 
   1  -4  12        7.05        9.59      0.99 o 
   2  -4  12       56.16       56.01      1.87 o 
   3  -4  12      457.98      470.28      7.36 o 
   4  -4  12       56.27       54.63      1.92 o 
   5  -4  12       70.67       75.00      2.83 o 
   6  -4  12      147.70      163.90      4.82 o 
  -6  -3  12        0.28       -0.56      0.98 o 
  -5  -3  12        3.44        4.64      1.56 o 
  -4  -3  12      125.98      123.18      4.75 o 
  -3  -3  12      120.94      115.80      3.78 o 
  -2  -3  12       16.39       14.77      1.13 o 
  -1  -3  12      302.51      301.21      6.05 o 
   0  -3  12      245.75      231.41      4.79 o 
   1  -3  12       95.44       79.76      2.26 o 
   2  -3  12      240.13      263.81      4.58 o 
   3  -3  12       25.39       26.42      1.83 o 
   4  -3  12      216.49      213.25      6.89 o 
   5  -3  12      428.53      448.15     12.65 o 
   6  -3  12        4.88        5.90      0.84 o 
  -7  -2  12      173.38      164.89     11.11 o 
  -6  -2  12      145.05      155.51      5.90 o 
  -5  -2  12       16.16       18.05      1.70 o 
  -4  -2  12      235.91      229.43      6.84 o 
  -3  -2  12       55.32       51.13      2.33 o 
  -2  -2  12       24.09       22.92      1.56 o 
  -1  -2  12      297.32      291.44      6.70 o 
   0  -2  12       41.83       37.49      1.52 o 
   1  -2  12        4.48        2.00      0.43 o 
   2  -2  12      127.69      117.67      2.73 o 
  -7  -1  12      265.82      296.61     15.60 o 
  -6  -1  12      156.25      166.28      6.08 o 
  -5  -1  12        7.06        7.76      1.32 o 
  -4  -1  12        0.16       -0.14      0.35 o 
  -3  -1  12       49.57       45.74      2.82 o 
  -2  -1  12      113.67      116.34      3.95 o 
  -1  -1  12       18.71       16.81      1.41 o 
   0  -1  12      158.29      159.25      4.05 o 
   1  -1  12      243.25      234.65      4.76 o 
   2  -1  12      127.69      132.71      6.19 o 
  -7   0  12      153.41      123.00      9.14 o 
  -6   0  12        3.18        1.97      0.59 o 
  -5   0  12        2.95        2.96      1.79 o 
  -4   0  12        0.93        0.96      0.45 o 
  -3   0  12      124.28      123.02      4.38 o 
  -2   0  12      707.27      688.26     12.97 o 
  -1   0  12       65.34       64.37      2.59 o 
   0   0  12       18.57       15.50      1.07 o 
   1   0  12       44.17       47.69      1.68 o 
   2   0  12       18.58       14.70      0.89 o 
  -7   1  12      198.44      223.77     10.19 o 
  -6   1  12        0.69        0.11      0.54 o 
  -5   1  12        0.02        0.74      1.10 o 
  -4   1  12      263.45      265.07      6.31 o 
  -3   1  12       48.18       48.79      2.54 o 
  -2   1  12      197.90      199.78      5.49 o 
  -1   1  12        0.99        0.51      0.37 o 
   0   1  12       56.63       51.78      2.11 o 
   1   1  12       21.38       19.34      1.11 o 
   2   1  12       55.39       62.94      1.89 o 
  -7   2  12        1.24        4.11      1.30 o 
  -6   2  12       23.60       25.00      2.36 o 
  -5   2  12      186.59      191.04      7.78 o 
  -4   2  12       28.59       28.36      1.96 o 
  -3   2  12      179.90      169.25      5.37 o 
  -2   2  12      377.69      372.79      8.46 o 
  -1   2  12        0.70        0.30      0.35 o 
   0   2  12      199.38      197.98      5.00 o 
   1   2  12        0.41        1.79      0.49 o 
   2   2  12       72.41       72.68      4.08 o 
   3   2  12      104.21      107.12      4.78 o 
  -7   3  12       18.22       22.54      3.65 o 
  -6   3  12       61.44       77.77      4.81 o 
  -5   3  12        0.20       -0.04      0.70 o 
  -4   3  12       16.22       14.28      1.30 o 
  -3   3  12       16.65       15.18      1.38 o 
  -2   3  12        3.29        2.80      0.66 o 
  -1   3  12       71.08       73.43      2.79 o 
   0   3  12       10.22        8.17      1.55 o 
   1   3  12       27.81       21.65      2.39 o 
  -6   4  12       64.26       75.36      5.13 o 
  -5   4  12       21.11       13.76      1.89 o 
  -4   4  12        0.01        0.38      0.74 o 
  -3   4  12      236.92      257.06      7.43 o 
  -2   4  12       44.33       49.29      2.28 o 
  -1   4  12        0.61        0.11      0.45 o 
   1 -10  13        1.74        0.06      0.62 o 
   2 -10  13        0.07        0.14      1.12 o 
  -1  -9  13      476.07      543.90     11.43 o 
   0  -9  13       10.94        7.51      1.52 o 
   1  -9  13       47.49       44.32      2.47 o 
   2  -9  13      119.18      112.86      5.57 o 
   3  -9  13       75.32       79.74      3.81 o 
  -3  -8  13       38.51       41.33      4.08 o 
  -2  -8  13        1.09        1.77      0.57 o 
  -1  -8  13       11.94       14.34      1.29 o 
   0  -8  13      132.90      135.98      4.53 o 
   1  -8  13      280.07      293.32      8.24 o 
   2  -8  13      117.22      119.46      4.10 o 
   3  -8  13      107.20       97.86      3.52 o 
   4  -8  13       93.68       86.88      3.22 o 
   5  -8  13        0.04        0.00      0.70 o 
  -3  -7  13       10.60        9.66      1.40 o 
  -2  -7  13       45.67       49.02      2.57 o 
  -1  -7  13        7.85        6.24      0.86 o 
   0  -7  13      178.33      186.51      5.97 o 
   1  -7  13       35.63       34.83      2.00 o 
   2  -7  13       15.40       12.58      1.07 o 
   3  -7  13      117.93      120.90      3.70 o 
   4  -7  13        4.41        2.94      0.53 o 
   5  -7  13      100.22      101.65      3.72 o 
  -4  -6  13        0.00        0.00      1.12 o 
  -3  -6  13      138.42      143.78      5.57 o 
  -2  -6  13       20.99       21.31      2.88 o 
  -1  -6  13       50.46       51.53      2.20 o 
   0  -6  13       53.18       53.10      2.45 o 
   1  -6  13        9.60        4.61      0.64 o 
   2  -6  13        0.61        0.40      0.37 o 
   3  -6  13       37.23       30.41      1.54 o 
   4  -6  13      119.98      125.94      3.44 o 
   5  -6  13      110.40      124.13      3.86 o 
   6  -6  13       91.43       99.39      5.90 o 
  -5  -5  13        6.75        5.20      1.83 o 
  -4  -5  13       22.22       22.71      1.92 o 
  -3  -5  13      106.45      105.56      4.41 o 
  -2  -5  13        2.94        3.72      0.65 o 
  -1  -5  13      173.34      181.16      6.57 o 
   0  -5  13      267.55      275.98      6.15 o 
   1  -5  13       29.41       27.53      1.62 o 
   2  -5  13      129.37      129.06      3.42 o 
   3  -5  13        5.55        6.31      0.93 o 
   4  -5  13      152.12      151.05      4.03 o 
   5  -5  13       24.21       20.66      1.90 o 
  -5  -4  13       19.68       15.97      2.67 o 
  -4  -4  13       61.55       61.98      3.32 o 
  -3  -4  13       99.14       97.18      4.15 o 
  -2  -4  13      108.03      118.35      3.81 o 
  -1  -4  13        0.30        0.43      0.35 o 
   0  -4  13       11.00       10.38      1.01 o 
   1  -4  13      254.67      237.65      7.87 o 
   2  -4  13       18.32       15.74      1.26 o 
   3  -4  13        3.36        2.63      0.49 o 
   4  -4  13      193.68      205.12      5.69 o 
   5  -4  13      100.31      103.45      3.28 o 
  -6  -3  13       80.00       93.90      8.01 o 
  -5  -3  13        2.21        2.98      0.74 o 
  -4  -3  13      150.77      155.46      5.60 o 
  -3  -3  13        0.45        0.16      0.40 o 
  -2  -3  13        3.06        0.95      0.39 o 
  -1  -3  13      184.25      172.74      5.05 o 
   0  -3  13      124.56      117.30      3.20 o 
   1  -3  13        0.03       -0.27      0.27 o 
   2  -3  13       41.18       49.14      1.60 o 
   3  -3  13      115.09      110.10      4.37 o 
   4  -3  13       41.48       34.44      1.97 o 
   5  -3  13       26.75       30.93      1.83 o 
  -6  -2  13       11.96       11.52      1.05 o 
  -5  -2  13      177.33      172.10      6.12 o 
  -4  -2  13        0.10        0.32      0.49 o 
  -3  -2  13       87.43       90.95      5.50 o 
  -2  -2  13      411.53      398.87      9.02 o 
  -1  -2  13        3.56        3.98      0.67 o 
   0  -2  13      156.29      150.41      4.13 o 
   1  -2  13      308.97      332.09      5.99 o 
   2  -2  13        2.03        0.84      0.29 o 
  -6  -1  13        8.59        7.73      1.13 o 
  -5  -1  13        0.80        0.58      0.49 o 
  -4  -1  13       34.68       24.34      2.32 o 
  -3  -1  13      433.04      424.37      9.73 o 
  -2  -1  13      104.67       97.96      3.60 o 
  -1  -1  13       16.46       17.08      1.24 o 
   0  -1  13       20.23       23.89      1.37 o 
   1  -1  13        0.52        0.98      0.53 o 
   2  -1  13       55.45       57.60      3.44 o 
  -6   0  13       46.33       51.68      3.57 o 
  -5   0  13       41.68       40.85      3.83 o 
  -4   0  13       29.24       27.53      1.99 o 
  -3   0  13      138.13      135.03      4.73 o 
  -2   0  13        2.25        0.57      0.47 o 
  -1   0  13      159.35      158.60      4.54 o 
   0   0  13       28.28       22.24      1.32 o 
   1   0  13       22.75       24.17      1.19 o 
   2   0  13       58.68       48.71      3.73 o 
  -7   1  13       64.20       67.90      6.19 o 
  -6   1  13       95.56      101.48      4.56 o 
  -5   1  13       13.09       15.86      1.54 o 
  -4   1  13       37.15       37.53      2.82 o 
  -3   1  13      100.09      105.49      4.82 o 
  -2   1  13       81.34       75.35      3.11 o 
  -1   1  13      459.39      453.89      9.30 o 
   0   1  13       30.42       30.98      1.62 o 
   1   1  13       55.51       53.25      2.79 o 
  -6   2  13       31.49       28.34      6.19 o 
  -5   2  13        1.07        1.34      0.80 o 
  -4   2  13       14.01       11.28      1.27 o 
  -3   2  13        2.44        1.81      0.59 o 
  -2   2  13      286.01      294.69      7.44 o 
  -1   2  13        0.41        0.53      0.40 o 
   0   2  13        1.93        1.59      0.47 o 
   1   2  13      143.19      146.43      4.77 o 
  -4   3  13       81.87       89.80      4.96 o 
  -3   3  13        7.06        4.27      0.78 o 
  -2   3  13        5.61        6.09      0.70 o 
  -1   3  13        0.09       -0.70      0.70 o 
   0  -9  14      137.52      141.00      9.28 o 
  -2  -8  14       38.35       28.91      2.28 o 
  -1  -8  14       11.63       12.67      1.64 o 
   0  -8  14       70.65       71.99      3.66 o 
   1  -8  14      180.29      204.38      6.64 o 
   2  -8  14        0.01        0.66      0.63 o 
   3  -8  14       57.92       64.81      5.48 o 
  -3  -7  14       44.53       44.23      2.78 o 
  -2  -7  14       31.90       26.01      1.81 o 
  -1  -7  14       22.43       20.71      1.55 o 
   0  -7  14       15.62       16.45      1.67 o 
   1  -7  14        0.15        0.57      0.42 o 
   2  -7  14       48.87       43.04      2.14 o 
   3  -7  14       15.40       13.09      1.06 o 
   4  -7  14      169.43      197.98     15.46 o 
  -4  -6  14       26.90       30.36      3.65 o 
  -3  -6  14        1.62        1.57      0.56 o 
  -2  -6  14      220.26      219.78      6.00 o 
  -1  -6  14      250.61      251.46      7.30 o 
   0  -6  14      125.43      131.78      4.16 o 
   1  -6  14      167.58      170.99      4.63 o 
   2  -6  14       22.05       19.95      1.29 o 
   3  -6  14       27.93       26.08      1.45 o 
   4  -6  14      201.64      217.48      5.57 o 
  -4  -5  14      211.72      223.78      7.89 o 
  -3  -5  14       18.59       13.22      1.72 o 
  -2  -5  14      145.51      144.17      5.25 o 
  -1  -5  14       81.88       74.00      2.94 o 
   0  -5  14      185.68      189.49      4.89 o 
   1  -5  14        5.89        4.06      0.83 o 
   2  -5  14        3.49        3.19      0.50 o 
   3  -5  14      145.54      157.34      3.78 o 
   4  -5  14        5.15        4.78      1.83 o 
  -5  -4  14      216.18      241.37      7.89 o 
  -4  -4  14        0.00        0.39      0.54 o 
  -3  -4  14      115.93      113.56      4.55 o 
  -2  -4  14       56.14       59.45      3.00 o 
  -1  -4  14       22.87       20.29      1.37 o 
   0  -4  14       48.02       55.88      2.25 o 
   1  -4  14       34.31       34.42      1.58 o 
   2  -4  14        0.32        1.21      0.51 o 
   3  -4  14      212.34      224.30      5.35 o 
   4  -4  14        4.27        4.82      0.64 o 
  -5  -3  14       55.73       55.90      3.50 o 
  -4  -3  14       33.48       31.25      2.23 o 
  -3  -3  14       35.10       32.78      2.19 o 
  -2  -3  14        2.83        1.77      0.51 o 
  -1  -3  14       18.94       20.50      1.52 o 
   0  -3  14      360.17      388.11      7.16 o 
   1  -3  14       74.94       83.54      2.46 o 
   2  -3  14      244.94      245.39      7.41 o 
   3  -3  14        0.85        0.28      0.30 o 
  -6  -2  14       94.38       97.50     10.68 o 
  -5  -2  14       23.97       22.18      2.25 o 
  -4  -2  14       99.60       96.36      5.26 o 
  -3  -2  14        1.86        1.28      1.12 o 
  -2  -2  14      259.76      256.66      9.52 o 
  -1  -2  14        0.59        2.72      1.19 o 
   0  -2  14      363.09      356.43      7.62 o 
   1  -2  14      128.52      127.34      3.46 o 
   2  -2  14       27.31       26.92      1.16 o 
  -6  -1  14       87.70      110.80      4.77 o 
  -5  -1  14       56.87       55.19      3.37 o 
  -4  -1  14        1.92        2.23      0.88 o 
  -3  -1  14       39.76       41.34      2.45 o 
  -2  -1  14       84.70       78.27      3.27 o 
  -1  -1  14        2.75        2.26      0.69 o 
   0  -1  14        4.09        3.67      0.57 o 
   1  -1  14       51.13       51.74      2.78 o 
   2  -1  14       62.48       60.85      2.23 o 
  -6   0  14        4.42        5.90      1.69 o 
  -5   0  14        1.70        1.38      0.74 o 
  -4   0  14      124.38      116.99      5.85 o 
  -3   0  14        2.17        1.99      0.60 o 
  -2   0  14       49.09       50.08      2.57 o 
  -1   0  14      141.75      143.93      4.43 o 
   0   0  14       63.96       76.87      2.79 o 
   1   0  14      142.94      155.87      4.67 o 
   2   0  14       73.58       68.46      3.37 o 
  -4   1  14       73.99       81.88      5.34 o 
  -3   1  14      136.36      144.35      5.26 o 
  -2   1  14       23.92       25.31      2.72 o 
  -1   1  14       33.38       34.56      1.94 o 
   0   1  14       66.78       74.22      4.64 o 
   1   1  14       18.09       20.52      1.83 o 
  -3   2  14       15.70       12.09      1.97 o 
  -2   2  14       97.57       94.19      6.47 o 
   1  -7  15      126.80      142.40      8.86 o 
   2  -7  15        5.43        9.42      1.55 o 
  -1  -6  15      176.78      188.79      7.69 o 
   0  -6  15        0.37        0.61      0.41 o 
   1  -6  15       10.30       10.09      2.18 o 
   2  -6  15       72.68       73.38      3.83 o 
  -3  -5  15       61.94       71.69      5.90 o 
  -2  -5  15        0.01       -0.16      0.64 o 
  -1  -5  15       66.86       63.82      2.71 o 
   0  -5  15       51.33       43.16      2.08 o 
   1  -5  15        5.07        3.44      0.69 o 
   2  -5  15      242.91      261.26      5.53 o 
   3  -5  15        2.66        1.12      0.84 o 
  -3  -4  15       21.06       17.83      1.98 o 
  -2  -4  15       46.56       51.34      2.79 o 
  -1  -4  15      201.65      197.61      6.03 o 
   0  -4  15       37.82       38.03      1.84 o 
   1  -4  15      310.59      314.51      6.22 o 
   2  -4  15       29.04       33.04      1.62 o 
   3  -4  15      256.67      290.85     10.12 o 
  -3  -3  15       19.68       17.03      1.92 o 
  -2  -3  15        0.10       -0.12      0.49 o 
  -1  -3  15       31.57       32.18      1.97 o 
   0  -3  15        3.95        3.21      0.68 o 
   1  -3  15       11.56        9.19      0.89 o 
   2  -3  15       17.26       16.10      1.19 o 
  -3  -2  15        2.62        0.92      0.51 o 
  -2  -2  15       41.05       41.95      2.37 o 
  -1  -2  15        5.45        5.91      1.33 o 
   0  -2  15        8.26       10.93      1.00 o 
   1  -2  15      503.69      532.21     11.92 o 
   2  -2  15        0.91        0.98      0.56 o 
  -3  -1  15      162.44      185.42     10.40 o 
  -2  -1  15      235.09      253.18     12.09 o 
  -1  -1  15      167.13      171.70      5.05 o 
   0  -1  15      169.93      178.10      8.58 o 
   1  -1  15       21.04       18.27      1.83 o 
  -3   0  15        4.35        2.95      0.98 o 
  -2   0  15       19.91       17.71      2.39 o 
                                                 
